# Supplementary material for: Tetra­kis(azido-κN)(di-2-pyridyl­amine-κ2 N 2,N 2′)platinum(IV)
Source: Acta Crystallogr Sect E Struct Rep Online. 2012 Mar 21;68(Pt 4):m447. doi: 10.1107/S1600536812011178 (PMC3343845; doi:10.1107/S1600536812011178)
Supplement: Supplementary file 1 [file e-68-0m447-sup1.cif]

##############################################################################
#                                                                            #
# This CIF contains the data in a paper accepted for publication in          #
# Acta Crystallographica Section E. It conforms to the requirements of       #
# Notes for Authors for Acta Crystallographica Section E, and has been       #
# peer reviewed under the auspices of the IUCr Commission on Journals.       #
#                                                                            #
# Full details of the Crystallographic Information File format               #
# are given in the paper "The Crystallographic Information File (CIF):       #
# a New Standard Archive File for Crystallography" by S. R. Hall, F. H.      #
# Allen and I. D. Brown [Acta Cryst. (1991), A47, 655-685].                  #
#                                                                            #
# The current version of the core CIF dictionary is obtainable from          #
# ftp://ftp.iucr.org/pub/cif_core.dic.                                       #
#                                                                            #
# Software is freely available for graphical display of the structure(s)     #
# in this CIF. For information consult the CIF software page                 #
# http://www.iucr.org/resources/cif/software.                                #
#                                                                            #
# This file may be used for bona fide research purposes within the           #
# scientific community so long as proper attribution is given to the journal # 
# article from which it was obtained.                                        #
#                                                                            #
##############################################################################
data_global
_audit_creation_method     SHELXL-97
_journal_date_recd_electronic     2012-03-13
_journal_date_accepted     2012-03-14
_journal_name_full     'Acta Crystallographica, Section E'
_journal_year     2012
_journal_volume     68
_journal_issue      4
_journal_page_first     m447
_journal_page_last     m447
_journal_paper_category     QM
_journal_paper_doi     10.1107/S1600536812011178
_journal_coeditor_code     IS5092
_publ_contact_author_name     'Dr. Kwang Ha'
_publ_contact_author_address
; School of Applied Chemical Engineering,
  The Research Institute of Catalysis,
  Chonnam National University,
  Gwangju 500-757,
  Republic of Korea
;
_publ_contact_author_email     hakwang@chonnam.ac.kr
_publ_contact_author_fax     '82 62 530 1909'
_publ_contact_author_phone     '82 62 530 1901'
_publ_section_title
;\
Tetrakis(azido-\k<i>N</i>)(di-2-pyridylamine-\k^2^<i>N</i>^2^,<i>N</i>^2'^)\
platinum(IV)
;
loop_
    _publ_author_name
    _publ_author_footnote
    _publ_author_address
    'Ha, Kwang' .
;
School of Applied Chemical Engineering,
The Research Institute of Catalysis,
Chonnam National University,
Gwangju 500-757,
Republic of Korea
;
data_I
_chemical_name_systematic
;
Tetrakis(azido-\k<i>N</i>)(di-2-pyridylamine-
\k^2^<i>N</i>^2^,<i>N</i>^2'^)platinum(IV)
;
_chemical_name_common     ?
_chemical_formula_moiety     'C10 H9 N15 Pt'
_chemical_formula_sum     'C10 H9 N15 Pt'
_chemical_formula_structural     ?
_chemical_formula_analytical     ?
_chemical_formula_iupac     '[Pt (N3)4 (C10 H9 N3)]'
_chemical_formula_weight     534.41
_chemical_melting_point     ?
_symmetry_cell_setting     monoclinic
_symmetry_space_group_name_H-M     'P 21/c'
_symmetry_space_group_name_Hall     '-P 2ybc'
loop_
    _symmetry_equiv_pos_as_xyz
    'x, y, z'
    '-x, y+1/2, -z+1/2'
    '-x, -y, -z'
    'x, -y-1/2, z-1/2'
_cell_length_a     7.0057(4)
_cell_length_b     14.7685(9)
_cell_length_c     14.9633(9)
_cell_angle_alpha     90.00
_cell_angle_beta     98.1180(10)
_cell_angle_gamma     90.00
_cell_volume     1532.64(16)
_cell_formula_units_Z     4
_cell_measurement_reflns_used     3131
_cell_measurement_theta_min     2.75
_cell_measurement_theta_max     25.88
_cell_measurement_temperature     200(2)
_exptl_crystal_description     'block'
_exptl_crystal_colour     'yellow'
_exptl_crystal_size_max     0.18
_exptl_crystal_size_mid     0.07
_exptl_crystal_size_min     0.06
_exptl_crystal_density_diffrn     2.316
_exptl_crystal_density_meas     ?
_exptl_crystal_density_method     'not measured'
_exptl_crystal_F_000     1008
_exptl_absorpt_coefficient_mu     9.191
_exptl_absorpt_correction_type     multi-scan
_exptl_absorpt_process_details     '(SADABS; Bruker, 2000)'
_exptl_absorpt_correction_T_min     0.420
_exptl_absorpt_correction_T_max     0.576
_exptl_special_details     ?
_diffrn_ambient_temperature     200(2)
_diffrn_radiation_type     MoK\a
_diffrn_radiation_wavelength     0.71073
_diffrn_radiation_source     'fine-focus sealed tube'
_diffrn_radiation_monochromator     graphite
_diffrn_measurement_device_type     'Bruker SMART 1000 CCD'
_diffrn_measurement_method     '\f and \w scans'
_diffrn_detector_area_resol_mean     ?
_diffrn_reflns_number     9422
_diffrn_reflns_av_R_equivalents     0.0631
_diffrn_reflns_av_sigmaI/netI     0.0756
_diffrn_reflns_theta_min     1.95
_diffrn_reflns_theta_max     26.01
_diffrn_reflns_theta_full     26.01
_diffrn_measured_fraction_theta_max     0.994
_diffrn_measured_fraction_theta_full     0.994
_diffrn_reflns_limit_h_min     -8
_diffrn_reflns_limit_h_max     8
_diffrn_reflns_limit_k_min     -18
_diffrn_reflns_limit_k_max     17
_diffrn_reflns_limit_l_min     -18
_diffrn_reflns_limit_l_max     16
_diffrn_standards_number     0
_diffrn_standards_interval_count     0
_diffrn_standards_interval_time     0
_diffrn_standards_decay_%     0
_refine_special_details
;
Refinement of <i>F</i>^2^ against ALL reflections. The weighted <i>R</i>-factor
<i>wR</i> and goodness of fit <i>S</i> are based on <i>F</i>^2^, conventional
<i>R</i>-factors <i>R</i> are based on <i>F</i>, with <i>F</i> set to zero for
negative <i>F</i>^2^. The threshold expression of <i>F</i>^2^ >
\s(<i>F</i>^2^) is used only for calculating <i>R</i>-factors(gt) <i>etc</i>.
and is not relevant to the choice of reflections for refinement.
<i>R</i>-factors based on <i>F</i>^2^ are statistically about twice as large
as those based on <i>F</i>, and <i>R</i>- factors based on ALL data will be
even larger.
;
_reflns_number_total     3004
_reflns_number_gt     2132
_reflns_threshold_expression     I>2sigma(I)
_refine_ls_structure_factor_coef     Fsqd
_refine_ls_matrix_type     full
_refine_ls_R_factor_all     0.0644
_refine_ls_R_factor_gt     0.0360
_refine_ls_wR_factor_gt     0.0662
_refine_ls_wR_factor_ref     0.0767
_refine_ls_goodness_of_fit_ref     0.943
_refine_ls_restrained_S_all     0.943
_refine_ls_number_reflns     3004
_refine_ls_number_parameters     235
_refine_ls_number_restraints     0
_refine_ls_hydrogen_treatment     constr
_refine_ls_weighting_scheme     calc
_refine_ls_weighting_details
         'calc w=1/[\s^2^(Fo^2^)+(0.0288P)^2^+0.0000P] where P=(Fo^2^+2Fc^2^)/3'
_atom_sites_solution_hydrogens     geom
_atom_sites_solution_primary     direct
_atom_sites_solution_secondary     difmap
_refine_ls_shift/su_max     0.000
_refine_ls_shift/su_mean     0.000
_refine_diff_density_max     2.253
_refine_diff_density_min     -0.860
_refine_ls_extinction_method     none
_refine_ls_extinction_coef     ?
loop_
    _atom_type_symbol
    _atom_type_description
    _atom_type_scat_dispersion_real
    _atom_type_scat_dispersion_imag
    _atom_type_scat_source
    'C' 'C' 0.0033 0.0016
                         'International Tables Vol C Tables 4.2.6.8 and 6.1.1.4'
    'H' 'H' 0.0000 0.0000
                         'International Tables Vol C Tables 4.2.6.8 and 6.1.1.4'
    'N' 'N' 0.0061 0.0033
                         'International Tables Vol C Tables 4.2.6.8 and 6.1.1.4'
    'Pt' 'Pt' -1.7033 8.3905
                         'International Tables Vol C Tables 4.2.6.8 and 6.1.1.4'
_computing_data_collection     'SMART (Bruker, 2000)'
_computing_cell_refinement     'SAINT (Bruker, 2000)'
_computing_data_reduction     'SAINT (Bruker, 2000)'
_computing_structure_solution     'SHELXS97 (Sheldrick, 2008)'
_computing_structure_refinement     'SHELXL97 (Sheldrick, 2008)'
_computing_molecular_graphics
                              'ORTEP-3 (Farrugia, 1997) and PLATON (Spek, 2009)'
_computing_publication_material     'SHELXL97 (Sheldrick, 2008)'
loop_
    _atom_site_type_symbol
    _atom_site_label
    _atom_site_fract_x
    _atom_site_fract_y
    _atom_site_fract_z
    _atom_site_U_iso_or_equiv
    _atom_site_adp_type
    _atom_site_calc_flag
    _atom_site_refinement_flags
    _atom_site_occupancy
    _atom_site_symmetry_multiplicity
    _atom_site_disorder_assembly
    _atom_site_disorder_group
    Pt Pt1 0.81972(4) 0.15708(2) 0.266198(19) 0.02164(11) Uani d . 1 1 . .
    N N1 0.8308(9) 0.0693(4) 0.1599(4) 0.0190(14) Uani d . 1 1 . .
    N N2 0.9443(9) -0.0523(4) 0.2561(4) 0.0229(15) Uani d . 1 1 . .
    H H2N 0.9692 -0.1135 0.2562 0.034 Uiso d R 1 1 . .
    N N3 1.0214(9) 0.0791(4) 0.3460(4) 0.0200(14) Uani d . 1 1 . .
    C C1 0.7670(11) 0.0998(5) 0.0743(5) 0.0256(19) Uani d . 1 1 . .
    H H1 0.7444 0.1627 0.0644 0.031 Uiso calc R 1 1 . .
    C C2 0.7353(11) 0.0410(6) 0.0027(5) 0.0279(19) Uani d . 1 1 . .
    H H2 0.6910 0.0628 -0.0563 0.033 Uiso calc R 1 1 . .
    C C3 0.7682(12) -0.0494(6) 0.0174(5) 0.032(2) Uani d . 1 1 . .
    H H3 0.7438 -0.0911 -0.0313 0.038 Uiso calc R 1 1 . .
    C C4 0.8357(12) -0.0795(5) 0.1014(5) 0.0271(19) Uani d . 1 1 . .
    H H4 0.8587 -0.1423 0.1115 0.033 Uiso calc R 1 1 . .
    C C5 0.8713(11) -0.0191(5) 0.1725(5) 0.0211(17) Uani d . 1 1 . .
    C C6 1.0400(11) -0.0099(5) 0.3320(5) 0.0201(17) Uani d . 1 1 . .
    C C7 1.1569(11) -0.0630(5) 0.3944(5) 0.0229(18) Uani d . 1 1 . .
    H H7 1.1680 -0.1262 0.3847 0.028 Uiso calc R 1 1 . .
    C C8 1.2555(11) -0.0231(6) 0.4697(5) 0.0278(19) Uani d . 1 1 . .
    H H8 1.3342 -0.0587 0.5132 0.033 Uiso calc R 1 1 . .
    C C9 1.2400(11) 0.0690(6) 0.4821(5) 0.028(2) Uani d . 1 1 . .
    H H9 1.3085 0.0978 0.5337 0.034 Uiso calc R 1 1 . .
    C C10 1.1251(11) 0.1176(6) 0.4191(5) 0.0232(18) Uani d . 1 1 . .
    H H10 1.1172 0.1813 0.4267 0.028 Uiso calc R 1 1 . .
    N N4 0.6200(11) 0.2306(5) 0.1855(4) 0.0369(19) Uani d . 1 1 . .
    N N5 0.5449(10) 0.2945(5) 0.2159(4) 0.0302(16) Uani d . 1 1 . .
    N N6 0.4660(13) 0.3556(6) 0.2374(6) 0.063(3) Uani d . 1 1 . .
    N N7 0.8045(10) 0.2450(5) 0.3692(5) 0.0319(17) Uani d . 1 1 . .
    N N8 0.6586(12) 0.2401(5) 0.4068(4) 0.0353(19) Uani d . 1 1 . .
    N N9 0.5310(14) 0.2423(6) 0.4464(6) 0.059(3) Uani d . 1 1 . .
    N N10 1.0370(10) 0.2427(4) 0.2364(4) 0.0281(17) Uani d . 1 1 . .
    N N11 1.0858(10) 0.2358(4) 0.1613(5) 0.0306(17) Uani d . 1 1 . .
    N N12 1.1381(12) 0.2365(5) 0.0918(5) 0.041(2) Uani d . 1 1 . .
    N N13 0.6117(10) 0.0768(4) 0.3100(4) 0.0247(15) Uani d . 1 1 . .
    N N14 0.4674(10) 0.0646(4) 0.2548(4) 0.0281(17) Uani d . 1 1 . .
    N N15 0.3276(11) 0.0487(5) 0.2071(5) 0.043(2) Uani d . 1 1 . .
loop_
    _atom_site_aniso_label
    _atom_site_aniso_U_11
    _atom_site_aniso_U_22
    _atom_site_aniso_U_33
    _atom_site_aniso_U_12
    _atom_site_aniso_U_13
    _atom_site_aniso_U_23
    Pt1 0.02640(18) 0.01631(17) 0.02080(17) 0.00107(15) -0.00153(12)
                                                                    -0.00106(14)
    N1 0.024(4) 0.016(4) 0.016(4) -0.002(3) 0.001(3) -0.001(3)
    N2 0.035(4) 0.013(4) 0.019(4) -0.001(3) -0.003(3) 0.005(3)
    N3 0.020(4) 0.019(4) 0.019(4) 0.002(3) -0.001(3) 0.003(3)
    C1 0.031(5) 0.024(5) 0.020(5) 0.001(4) -0.001(4) 0.002(3)
    C2 0.026(5) 0.033(5) 0.023(5) 0.002(4) -0.003(4) 0.001(4)
    C3 0.038(5) 0.039(6) 0.017(4) -0.001(4) -0.004(4) -0.007(4)
    C4 0.038(5) 0.016(5) 0.027(5) 0.003(4) 0.003(4) -0.006(3)
    C5 0.021(4) 0.026(5) 0.016(4) -0.004(4) 0.004(3) -0.002(3)
    C6 0.018(4) 0.020(5) 0.024(4) -0.004(3) 0.007(3) 0.002(3)
    C7 0.018(4) 0.021(5) 0.030(5) 0.003(3) 0.003(4) 0.005(3)
    C8 0.022(4) 0.041(6) 0.020(4) 0.000(4) 0.003(4) 0.004(4)
    C9 0.020(4) 0.038(6) 0.027(5) 0.000(4) 0.004(4) -0.009(4)
    C10 0.021(4) 0.024(5) 0.023(5) 0.002(4) -0.002(4) 0.001(3)
    N4 0.044(5) 0.033(5) 0.029(4) 0.022(4) -0.010(4) -0.002(3)
    N5 0.035(4) 0.020(4) 0.035(4) 0.003(4) 0.002(3) 0.004(3)
    N6 0.070(7) 0.049(6) 0.067(6) 0.038(5) 0.000(5) -0.005(5)
    N7 0.029(4) 0.029(4) 0.037(4) 0.002(3) 0.004(4) -0.009(3)
    N8 0.059(6) 0.024(4) 0.022(4) -0.001(4) 0.001(4) -0.013(3)
    N9 0.071(7) 0.049(6) 0.063(6) -0.022(5) 0.038(5) -0.025(4)
    N10 0.039(4) 0.018(4) 0.027(4) -0.011(3) 0.005(3) -0.005(3)
    N11 0.034(4) 0.015(4) 0.041(5) -0.006(3) -0.003(4) -0.002(3)
    N12 0.056(6) 0.030(5) 0.040(5) -0.007(4) 0.014(4) 0.001(4)
    N13 0.029(4) 0.020(4) 0.024(4) -0.002(3) -0.003(3) 0.000(3)
    N14 0.031(4) 0.028(4) 0.027(4) 0.003(3) 0.011(4) 0.003(3)
    N15 0.031(5) 0.062(6) 0.030(5) -0.005(4) -0.011(4) 0.002(4)
_geom_special_details
;
All e.s.d.'s (except the e.s.d. in the dihedral angle between two l.s. planes)
are estimated using the full covariance matrix. The cell e.s.d.'s are taken
into account individually in the estimation of e.s.d.'s in distances, angles
and torsion angles; correlations between e.s.d.'s in cell parameters are only
used when they are defined by crystal symmetry. An approximate (isotropic)
treatment of cell e.s.d.'s is used for estimating e.s.d.'s involving l.s.
planes.
;
loop_
    _geom_bond_atom_site_label_1
    _geom_bond_atom_site_label_2
    _geom_bond_site_symmetry_2
    _geom_bond_distance
    _geom_bond_publ_flag
    Pt1 N4 . 2.029(7) y
    Pt1 N7 . 2.030(7) y
    Pt1 N13 . 2.057(6) y
    Pt1 N1 . 2.061(6) y
    Pt1 N3 . 2.067(6) y
    Pt1 N10 . 2.076(6) y
    N1 C5 . 1.344(9) ?
    N1 C1 . 1.372(9) ?
    N2 C5 . 1.373(9) ?
    N2 C6 . 1.385(9) ?
    N2 H2N . 0.9200 ?
    N3 C6 . 1.340(9) ?
    N3 C10 . 1.350(9) ?
    C1 C2 . 1.373(10) ?
    C1 H1 . 0.9500 ?
    C2 C3 . 1.367(11) ?
    C2 H2 . 0.9500 ?
    C3 C4 . 1.353(11) ?
    C3 H3 . 0.9500 ?
    C4 C5 . 1.383(10) ?
    C4 H4 . 0.9500 ?
    C6 C7 . 1.393(10) ?
    C7 C8 . 1.369(11) ?
    C7 H7 . 0.9500 ?
    C8 C9 . 1.379(11) ?
    C8 H8 . 0.9500 ?
    C9 C10 . 1.356(11) ?
    C9 H9 . 0.9500 ?
    C10 H10 . 0.9500 ?
    N4 N5 . 1.200(9) ?
    N5 N6 . 1.129(9) ?
    N7 N8 . 1.236(9) ?
    N8 N9 . 1.141(10) ?
    N10 N11 . 1.223(9) ?
    N11 N12 . 1.151(9) ?
    N13 N14 . 1.225(9) ?
    N14 N15 . 1.152(9) ?
loop_
    _geom_angle_atom_site_label_1
    _geom_angle_atom_site_label_2
    _geom_angle_atom_site_label_3
    _geom_angle_site_symmetry_1
    _geom_angle_site_symmetry_3
    _geom_angle
    _geom_angle_publ_flag
    N4 Pt1 N7 . . 90.2(3) ?
    N4 Pt1 N13 . . 92.2(3) ?
    N7 Pt1 N13 . . 90.6(3) ?
    N4 Pt1 N1 . . 88.6(3) ?
    N7 Pt1 N1 . . 178.8(3) ?
    N13 Pt1 N1 . . 89.4(2) ?
    N4 Pt1 N3 . . 178.4(3) ?
    N7 Pt1 N3 . . 91.3(3) ?
    N13 Pt1 N3 . . 87.3(2) ?
    N1 Pt1 N3 . . 89.9(2) ?
    N4 Pt1 N10 . . 90.6(3) ?
    N7 Pt1 N10 . . 83.8(3) ?
    N13 Pt1 N10 . . 173.8(2) ?
    N1 Pt1 N10 . . 96.2(2) ?
    N3 Pt1 N10 . . 90.1(3) ?
    C5 N1 C1 . . 119.0(6) ?
    C5 N1 Pt1 . . 122.3(5) ?
    C1 N1 Pt1 . . 118.1(5) ?
    C5 N2 C6 . . 131.3(6) ?
    C5 N2 H2N . . 113.5 ?
    C6 N2 H2N . . 111.9 ?
    C6 N3 C10 . . 119.1(6) ?
    C6 N3 Pt1 . . 122.0(5) ?
    C10 N3 Pt1 . . 118.6(5) ?
    N1 C1 C2 . . 121.0(8) ?
    N1 C1 H1 . . 119.5 ?
    C2 C1 H1 . . 119.5 ?
    C3 C2 C1 . . 119.2(8) ?
    C3 C2 H2 . . 120.4 ?
    C1 C2 H2 . . 120.4 ?
    C4 C3 C2 . . 119.9(8) ?
    C4 C3 H3 . . 120.1 ?
    C2 C3 H3 . . 120.1 ?
    C3 C4 C5 . . 120.3(8) ?
    C3 C4 H4 . . 119.9 ?
    C5 C4 H4 . . 119.9 ?
    N1 C5 N2 . . 121.2(6) ?
    N1 C5 C4 . . 120.5(7) ?
    N2 C5 C4 . . 118.3(7) ?
    N3 C6 N2 . . 121.7(7) ?
    N3 C6 C7 . . 120.5(7) ?
    N2 C6 C7 . . 117.8(7) ?
    C8 C7 C6 . . 119.4(8) ?
    C8 C7 H7 . . 120.3 ?
    C6 C7 H7 . . 120.3 ?
    C7 C8 C9 . . 119.7(8) ?
    C7 C8 H8 . . 120.2 ?
    C9 C8 H8 . . 120.2 ?
    C10 C9 C8 . . 118.6(8) ?
    C10 C9 H9 . . 120.7 ?
    C8 C9 H9 . . 120.7 ?
    N3 C10 C9 . . 122.6(8) ?
    N3 C10 H10 . . 118.7 ?
    C9 C10 H10 . . 118.7 ?
    N5 N4 Pt1 . . 119.8(6) ?
    N6 N5 N4 . . 174.1(9) ?
    N8 N7 Pt1 . . 116.3(5) ?
    N9 N8 N7 . . 173.5(8) ?
    N11 N10 Pt1 . . 117.1(5) ?
    N12 N11 N10 . . 174.3(8) ?
    N14 N13 Pt1 . . 115.1(5) ?
    N15 N14 N13 . . 175.1(8) ?
loop_
    _geom_torsion_atom_site_label_1
    _geom_torsion_atom_site_label_2
    _geom_torsion_atom_site_label_3
    _geom_torsion_atom_site_label_4
    _geom_torsion_site_symmetry_1
    _geom_torsion_site_symmetry_2
    _geom_torsion_site_symmetry_3
    _geom_torsion_site_symmetry_4
    _geom_torsion
    _geom_torsion_publ_flag
    N4 Pt1 N1 C5 . . . . -149.7(6) ?
    N13 Pt1 N1 C5 . . . . -57.5(6) ?
    N3 Pt1 N1 C5 . . . . 29.7(6) ?
    N10 Pt1 N1 C5 . . . . 119.8(6) ?
    N4 Pt1 N1 C1 . . . . 20.5(6) ?
    N13 Pt1 N1 C1 . . . . 112.7(6) ?
    N3 Pt1 N1 C1 . . . . -160.1(5) ?
    N10 Pt1 N1 C1 . . . . -70.0(6) ?
    N7 Pt1 N3 C6 . . . . 152.3(6) ?
    N13 Pt1 N3 C6 . . . . 61.7(6) ?
    N1 Pt1 N3 C6 . . . . -27.7(6) ?
    N10 Pt1 N3 C6 . . . . -123.9(6) ?
    N7 Pt1 N3 C10 . . . . -21.7(6) ?
    N13 Pt1 N3 C10 . . . . -112.2(6) ?
    N1 Pt1 N3 C10 . . . . 158.4(5) ?
    N10 Pt1 N3 C10 . . . . 62.1(5) ?
    C5 N1 C1 C2 . . . . 3.2(11) ?
    Pt1 N1 C1 C2 . . . . -167.4(6) ?
    N1 C1 C2 C3 . . . . 0.0(12) ?
    C1 C2 C3 C4 . . . . -1.6(12) ?
    C2 C3 C4 C5 . . . . 0.1(12) ?
    C1 N1 C5 N2 . . . . 176.9(7) ?
    Pt1 N1 C5 N2 . . . . -13.0(9) ?
    C1 N1 C5 C4 . . . . -4.7(10) ?
    Pt1 N1 C5 C4 . . . . 165.4(6) ?
    C6 N2 C5 N1 . . . . -21.0(12) ?
    C6 N2 C5 C4 . . . . 160.5(7) ?
    C3 C4 C5 N1 . . . . 3.2(12) ?
    C3 C4 C5 N2 . . . . -178.4(7) ?
    C10 N3 C6 N2 . . . . -176.9(6) ?
    Pt1 N3 C6 N2 . . . . 9.2(9) ?
    C10 N3 C6 C7 . . . . 3.3(10) ?
    Pt1 N3 C6 C7 . . . . -170.6(5) ?
    C5 N2 C6 N3 . . . . 23.2(12) ?
    C5 N2 C6 C7 . . . . -157.0(7) ?
    N3 C6 C7 C8 . . . . -1.0(11) ?
    N2 C6 C7 C8 . . . . 179.2(6) ?
    C6 C7 C8 C9 . . . . -0.9(11) ?
    C7 C8 C9 C10 . . . . 0.6(11) ?
    C6 N3 C10 C9 . . . . -3.7(11) ?
    Pt1 N3 C10 C9 . . . . 170.4(6) ?
    C8 C9 C10 N3 . . . . 1.8(12) ?
    N7 Pt1 N4 N5 . . . . -4.3(7) ?
    N13 Pt1 N4 N5 . . . . 86.4(7) ?
    N1 Pt1 N4 N5 . . . . 175.7(7) ?
    N10 Pt1 N4 N5 . . . . -88.1(7) ?
    N4 Pt1 N7 N8 . . . . 74.2(6) ?
    N13 Pt1 N7 N8 . . . . -18.0(6) ?
    N3 Pt1 N7 N8 . . . . -105.3(6) ?
    N10 Pt1 N7 N8 . . . . 164.8(6) ?
    N4 Pt1 N10 N11 . . . . -73.8(6) ?
    N7 Pt1 N10 N11 . . . . -164.0(6) ?
    N1 Pt1 N10 N11 . . . . 14.8(6) ?
    N3 Pt1 N10 N11 . . . . 104.7(6) ?
    N4 Pt1 N13 N14 . . . . 31.4(6) ?
    N7 Pt1 N13 N14 . . . . 121.6(6) ?
    N1 Pt1 N13 N14 . . . . -57.2(6) ?
    N3 Pt1 N13 N14 . . . . -147.1(6) ?
loop_
    _geom_hbond_atom_site_label_D
    _geom_hbond_atom_site_label_H
    _geom_hbond_atom_site_label_A
    _geom_hbond_site_symmetry_A
    _geom_hbond_distance_DH
    _geom_hbond_distance_HA
    _geom_hbond_distance_DA
    _geom_hbond_angle_DHA
    N2 H2N N10 2_745 0.92 2.13 3.031(9) 167
    N2 H2N N11 2_745 0.92 2.60 3.381(9) 143
_iucr_refine_instructions_details
;
TITL [Pt(N3)4(dpa)]
CELL 0.71073   7.0057  14.7685  14.9633  90.000  98.118  90.000
ZERR    4.00   0.0004   0.0009   0.0009   0.000   0.001   0.000
LATT  1
SYMM -X, 0.5+Y, 0.5-Z
SFAC C  H  N  PT
UNIT 40 36 60 4
MERG 2
L.S. 18
OMIT 3   1  16
OMIT 2   2  17
OMIT 6   5  10
OMIT 7   4   7
OMIT -8   2   8
OMIT 4  15   3
OMIT 1   0   0
OMIT 2  17   1
OMIT 1   0   2
OMIT 0   2   2
ACTA
BOND $H
CONF
EQIV $1 2-x,-1/2+y,1/2-z
EQIV $2 x,1/2-y,-1/2+z
EQIV $3 2-x,-y,-z
HTAB N2 N10_$1
HTAB N2 N11_$1
HTAB C1 N4
HTAB C1 N9_$2
HTAB C3 N12_$3
HTAB C10 N7
MPLA 6 N1 C1 C2 C3 C4 C5
MPLA 6 N3 C6 C7 C8 C9 C10
FMAP 2
PLAN -20
TEMP -73
WGHT    0.028800
FVAR       0.26977
PT1   4    0.819715    0.157076    0.266198    11.00000    0.02640    0.01631 =
         0.02080   -0.00106   -0.00153    0.00107
N1    3    0.830815    0.069296    0.159945    11.00000    0.02397    0.01619 =
         0.01628   -0.00145    0.00063   -0.00186
N2    3    0.944296   -0.052319    0.256053    11.00000    0.03498    0.01303 =
         0.01876    0.00548   -0.00315   -0.00124
AFIX   3
H2N   2    0.969199   -0.113486    0.256156    11.00000   -1.50000
AFIX   0
N3    3    1.021438    0.079116    0.345984    11.00000    0.02031    0.01923 =
         0.01947    0.00312   -0.00051    0.00189
C1    1    0.767006    0.099842    0.074343    11.00000    0.03125    0.02380 =
         0.02029    0.00192   -0.00121    0.00146
AFIX  43
H1    2    0.744386    0.162712    0.064448    11.00000   -1.20000
AFIX   0
C2    1    0.735311    0.040971    0.002727    11.00000    0.02609    0.03264 =
         0.02301    0.00146   -0.00316    0.00237
AFIX  43
H2    2    0.691042    0.062796   -0.056287    11.00000   -1.20000
AFIX   0
C3    1    0.768242   -0.049418    0.017396    11.00000    0.03806    0.03874 =
         0.01672   -0.00693   -0.00359   -0.00061
AFIX  43
H3    2    0.743813   -0.091058   -0.031267    11.00000   -1.20000
AFIX   0
C4    1    0.835697   -0.079458    0.101360    11.00000    0.03795    0.01570 =
         0.02723   -0.00646    0.00322    0.00284
AFIX  43
H4    2    0.858713   -0.142263    0.111519    11.00000   -1.20000
AFIX   0
C5    1    0.871294   -0.019112    0.172478    11.00000    0.02069    0.02645 =
         0.01642   -0.00197    0.00385   -0.00369
C6    1    1.039964   -0.009900    0.331990    11.00000    0.01818    0.01968 =
         0.02361    0.00239    0.00727   -0.00392
C7    1    1.156853   -0.062967    0.394358    11.00000    0.01825    0.02056 =
         0.02975    0.00515    0.00257    0.00311
AFIX  43
H7    2    1.168033   -0.126211    0.384725    11.00000   -1.20000
AFIX   0
C8    1    1.255483   -0.023107    0.469679    11.00000    0.02208    0.04097 =
         0.02025    0.00371    0.00282    0.00041
AFIX  43
H8    2    1.334158   -0.058704    0.513178    11.00000   -1.20000
AFIX   0
C9    1    1.240024    0.068988    0.482072    11.00000    0.01979    0.03815 =
         0.02705   -0.00890    0.00416   -0.00036
AFIX  43
H9    2    1.308487    0.097757    0.533691    11.00000   -1.20000
AFIX   0
C10   1    1.125106    0.117645    0.419077    11.00000    0.02100    0.02442 =
         0.02276    0.00132   -0.00188    0.00197
AFIX  43
H10   2    1.117227    0.181336    0.426667    11.00000   -1.20000
AFIX   0
N4    3    0.620006    0.230605    0.185546    11.00000    0.04442    0.03330 =
         0.02868   -0.00155   -0.00982    0.02176
N5    3    0.544939    0.294472    0.215931    11.00000    0.03480    0.01988 =
         0.03528    0.00435    0.00235    0.00349
N6    3    0.465986    0.355644    0.237355    11.00000    0.06987    0.04863 =
         0.06680   -0.00459    0.00046    0.03811
N7    3    0.804531    0.245042    0.369242    11.00000    0.02948    0.02855 =
         0.03738   -0.00914    0.00392    0.00192
N8    3    0.658649    0.240114    0.406808    11.00000    0.05865    0.02356 =
         0.02235   -0.01290    0.00145   -0.00067
N9    3    0.530964    0.242267    0.446425    11.00000    0.07136    0.04895 =
         0.06333   -0.02471    0.03763   -0.02235
N10   3    1.037004    0.242744    0.236367    11.00000    0.03909    0.01804 =
         0.02748   -0.00462    0.00535   -0.01094
N11   3    1.085796    0.235843    0.161342    11.00000    0.03358    0.01488 =
         0.04085   -0.00152   -0.00334   -0.00632
N12   3    1.138070    0.236481    0.091801    11.00000    0.05632    0.03015 =
         0.03996    0.00064    0.01358   -0.00652
N13   3    0.611686    0.076783    0.310030    11.00000    0.02878    0.01978 =
         0.02353   -0.00026   -0.00306   -0.00180
N14   3    0.467410    0.064615    0.254789    11.00000    0.03084    0.02819 =
         0.02716    0.00308    0.01088    0.00272
N15   3    0.327611    0.048656    0.207106    11.00000    0.03124    0.06244 =
         0.03049    0.00236   -0.01074   -0.00453
HKLF 4
REM  [Pt(N3)4(dpa)]
REM R1 =  0.0360 for   2132 Fo > 4sig(Fo)  and  0.0644 for all   3004 data
REM    235 parameters refined using      0 restraints
END
WGHT      0.0288      0.0000
REM Highest difference peak  2.253,  deepest hole -0.860,  1-sigma level  0.224
Q1    1   0.5366  0.1571  0.1949  11.00000  0.05    2.25
Q2    1   1.1735  0.0297  0.2323  11.00000  0.05    2.03
Q3    1   0.7902  0.1161  0.3070  11.00000  0.05    1.47
Q4    1   0.8325  0.1042  0.2925  11.00000  0.05    1.18
Q5    1   0.8293  0.1183  0.2163  11.00000  0.05    1.11
Q6    1   0.7622  0.2021  0.3130  11.00000  0.05    0.98
Q7    1   0.7683  0.1029  0.2372  11.00000  0.05    0.98
Q8    1   0.4620  0.2827  0.1762  11.00000  0.05    0.93
Q9    1   0.6598  0.1512  0.2934  11.00000  0.05    0.93
Q10   1   0.8973  0.2190  0.2946  11.00000  0.05    0.88
Q11   1   0.8906  0.1576  0.2670  11.00000  0.05    0.82
Q12   1   0.9182  0.2253  0.2345  11.00000  0.05    0.82
Q13   1   0.9213  0.1568  0.3476  11.00000  0.05    0.80
Q14   1   0.9729  0.1573  0.2447  11.00000  0.05    0.79
Q15   1   0.7720  0.2189  0.2421  11.00000  0.05    0.77
Q16   1   0.9060  0.0843  0.2223  11.00000  0.05    0.77
Q17   1   0.8726  0.2456  0.1491  11.00000  0.05    0.75
Q18   1   0.6987  0.1525  0.1887  11.00000  0.05    0.73
Q19   1   1.2732  0.2200  0.2958  11.00000  0.05    0.73
Q20   1   0.8025  0.2038  0.2277  11.00000  0.05    0.72
;
