# Supplementary material for: Tetra­kis(azido-κN)(di-2-pyridyl­amine-κ2 N 2,N 2′)platinum(IV)
Source: Acta Crystallogr Sect E Struct Rep Online. 2012 Mar 21;68(Pt 4):m447. doi: 10.1107/S1600536812011178 (PMC3343845; doi:10.1107/S1600536812011178)
Supplement: Supplementary file 2 [file e-68-0m447-Isup2.hkl]

# 
# h,k,l, Fc-squared, Fo-squared, sigma(Fo-squared) and status flag 
# 
data_I
_shelx_title ' [Pt(N3)4(dpa)]' 
_shelx_refln_list_code          4 
_shelx_F_calc_maximum      357.06 
_exptl_crystal_F_000      1008.00 
_reflns_d_resolution_high  0.8103 
 
loop_ 
 _symmetry_equiv_pos_as_xyz 
 'x, y, z' 
 '-x, y+1/2, -z+1/2' 
 '-x, -y, -z' 
 'x, -y-1/2, z-1/2' 
 
_cell_length_a     7.0057 
_cell_length_b    14.7685 
_cell_length_c    14.9633 
_cell_angle_alpha  90.000 
_cell_angle_beta   98.118 
_cell_angle_gamma  90.000 
 
_shelx_F_squared_multiplier     1.000 
 
loop_ 
 _refln_index_h 
 _refln_index_k 
 _refln_index_l 
 _refln_F_squared_calc 
 _refln_F_squared_meas 
 _refln_F_squared_sigma 
 _refln_observed_status 
   2   0   0    29827.90    32984.98   1062.74 o 
   3   0   0    70609.09    75662.85   2185.94 o 
   4   0   0      639.29     1051.89    283.89 o 
   5   0   0    19501.15    20025.41   1097.78 o 
   7   0   0       35.48       -4.72    210.14 o 
   8   0   0     4599.98     5432.00    607.45 o 
   1   1   0    61356.18    66815.18   1258.93 o 
   2   1   0     4915.71     4864.50    200.72 o 
   3   1   0     6267.17     6881.99    489.46 o 
   4   1   0    40009.57    41284.04    901.67 o 
   5   1   0     8182.51     8462.01    413.63 o 
   6   1   0     3971.54     4045.45    336.58 o 
   7   1   0     7992.20     8326.39    622.91 o 
   8   1   0      525.44      277.27    210.40 o 
   0   2   0     4266.13     4397.72    222.95 o 
   1   2   0      140.67      201.28     58.25 o 
   2   2   0       78.98       32.27     52.73 o 
   3   2   0     9537.61     9522.54    348.33 o 
   4   2   0     1790.55     1674.84    243.74 o 
   5   2   0     2361.88     2410.42    261.34 o 
   6   2   0     2291.41     2337.91    298.54 o 
   7   2   0      171.93      -96.49    148.26 o 
   8   2   0     1659.36     1522.48    335.84 o 
   1   3   0      124.10       84.49     64.75 o 
   2   3   0     8219.06     8062.85    286.59 o 
   3   3   0      419.53      527.05    115.39 o 
   4   3   0      595.81      598.74    170.51 o 
   5   3   0      741.98      544.42    155.00 o 
   6   3   0      228.49      363.66    149.41 o 
   7   3   0       20.14     -133.82    133.82 o 
   8   3   0      395.19      563.27    327.40 o 
   0   4   0     3690.42     3809.60    279.61 o 
   1   4   0     3017.73     2945.20    189.85 o 
   2   4   0    14031.44    14269.00    421.12 o 
   3   4   0    27181.37    28356.54    684.54 o 
   4   4   0      303.68      184.83    108.71 o 
   5   4   0     8577.52     9321.95    446.29 o 
   6   4   0     6111.19     5927.10    393.12 o 
   7   4   0        1.98      -20.13    148.03 o 
   8   4   0     2323.71     2813.38    488.13 o 
   1   5   0    40199.57    40256.02    847.50 o 
   2   5   0    52656.69    52680.65    785.19 o 
   3   5   0     1467.88     1245.02    275.70 o 
   4   5   0    17878.15    17986.24    589.51 o 
   5   5   0     3872.66     3896.14    304.30 o 
   6   5   0     3898.62     3759.60    336.75 o 
   7   5   0     9844.51    10536.28    577.80 o 
   8   5   0      381.83      487.99    274.02 o 
   0   6   0     2660.43     2030.63    312.13 o 
   1   6   0     5440.53     4877.94    294.18 o 
   2   6   0    16046.18    15768.23    631.34 o 
   3   6   0    28530.43    28428.43    746.88 o 
   4   6   0      461.01      352.26    127.66 o 
   5   6   0     8283.06     8594.28    456.24 o 
   6   6   0     6923.22     7127.90    448.12 o 
   7   6   0        3.28      -75.28    174.43 o 
   8   6   0     4562.71     4182.52    586.88 o 
   1   7   0    10765.58     9732.67    480.52 o 
   2   7   0    19169.11    18023.33    595.66 o 
   3   7   0      357.50      206.16    116.64 o 
   4   7   0     6326.41     5762.30    360.98 o 
   5   7   0     1578.76     1329.93    236.79 o 
   6   7   0      431.24      302.53    185.61 o 
   7   7   0     2673.07     2455.43    432.15 o 
   0   8   0       90.92      146.40    165.07 o 
   1   8   0      221.07      160.87    152.31 o 
   2   8   0      416.59      365.57    148.85 o 
   3   8   0      153.18      187.06    125.45 o 
   4   8   0       51.96       54.24    119.51 o 
   5   8   0      243.48      240.97    152.95 o 
   6   8   0       40.82     -113.85    135.56 o 
   7   8   0       72.76       -3.16    202.03 o 
   1   9   0     9049.70     9259.19    492.98 o 
   2   9   0     3251.65     2880.32    309.17 o 
   3   9   0     3271.40     3221.21    316.97 o 
   4   9   0     5008.09     5098.94    391.73 o 
   5   9   0      793.48      963.26    237.34 o 
   6   9   0     1460.46     1319.22    286.37 o 
   7   9   0     2343.47     2697.64    406.83 o 
   0  10   0    54651.33    54840.54   3830.28 o 
   1  10   0     5381.64     4220.01    376.11 o 
   2  10   0    11141.66    10641.73    979.46 o 
   3  10   0    19343.65    18962.37    745.17 o 
   4  10   0      450.05      513.07    190.70 o 
   5  10   0     7075.02     6977.18    489.00 o 
   6  10   0     7168.02     7498.37    543.18 o 
   7  10   0      207.37       86.75    251.52 o 
   1  11   0    24812.44    25719.59    924.47 o 
   2  11   0    15766.12    15243.87    729.23 o 
   3  11   0     1512.74     1498.41    286.03 o 
   4  11   0    19259.08    18069.19    778.94 o 
   5  11   0    12221.04    12354.58    667.23 o 
   6  11   0     1867.09     2042.83    369.02 o 
   0  12   0    23766.96    26045.68   1192.09 o 
   1  12   0     4783.19     5640.19    458.80 o 
   2  12   0     4341.96     3770.23    675.18 o 
   3  12   0     9394.04    10097.74    613.78 o 
   4  12   0      485.74      209.26    202.85 o 
   5  12   0     6680.45     6174.11    680.75 o 
   6  12   0     5023.58     4632.89    670.74 o 
   1  13   0     2002.86     2140.02    369.95 o 
   2  13   0      281.47      184.34    215.02 o 
   3  13   0      489.23      250.79    233.24 o 
   4  13   0      547.34      638.99    252.54 o 
   5  13   0       13.18      168.17    238.94 o 
   0  14   0     2676.92     3454.53    913.10 o 
   1  14   0       87.27      -28.49    211.99 o 
   2  14   0      180.83      189.06    220.27 o 
   3  14   0     2252.97     1822.93    377.44 o 
   4  14   0       41.49        3.81    227.96 o 
   5  14   0     1207.01      712.69    420.71 o 
   1  15   0     8451.29     9789.76    672.45 o 
   2  15   0     5020.74     4845.87    577.43 o 
   3  15   0      147.91     -144.71    240.34 o 
   4  15   0     4446.48     3182.01    939.95 o 
   0  16   0     9056.20    12557.50   1396.93 o 
   1  16   0     1464.35     2014.43    412.68 o 
   2  16   0     6101.90     6343.08    622.91 o 
   3  16   0     8763.04     8930.51    966.76 o 
   4  16   0      213.67       20.04    245.69 o 
   1  17   0     6678.43     7833.83    846.18 o 
   2  17   0     5264.75     5550.85    820.75 o 
   3  17   0      591.47      224.95    263.25 o 
   0  18   0     1638.43     2806.77    976.45 o 
   1  18   0      490.55      405.24    468.52 o 
  -8   1   1      345.75      192.04    196.33 o 
  -7   1   1     2141.41     2230.92    328.44 o 
  -6   1   1     2255.32     2174.86    288.12 o 
  -5   1   1     2878.52     2931.95    459.50 o 
  -4   1   1    15375.05    14697.87    604.11 o 
  -3   1   1      386.69      309.52    111.99 o 
  -2   1   1    28411.60    30783.89    742.92 o 
  -1   1   1    32752.87    35509.80    400.75 o 
   0   1   1      442.54      452.56     32.69 o 
   1   1   1    21497.18    23340.08    396.79 o 
   2   1   1    10111.19    10617.77    294.16 o 
   3   1   1      931.87      993.77    133.50 o 
   4   1   1    14475.30    14918.64    480.90 o 
   5   1   1     5134.04     5320.77    327.49 o 
   6   1   1     1322.30     1180.59    230.36 o 
   7   1   1     1823.71     1659.12    254.28 o 
   8   1   1      343.99      461.20    219.67 o 
  -8   2   1     4857.13     5700.32    474.30 o 
  -7   2   1      604.08      442.09    195.84 o 
  -6   2   1    10188.31    10001.25    503.87 o 
  -5   2   1    22739.09    23732.61    726.78 o 
  -4   2   1      196.99      159.81     96.48 o 
  -3   2   1    35109.81    36126.08    776.01 o 
  -2   2   1    33162.64    33913.26    566.35 o 
  -1   2   1     8766.26     8520.31    169.51 o 
   0   2   1    93936.09    98523.55   1051.57 o 
   1   2   1    14745.74    15322.35    275.27 o 
   2   2   1    24913.23    26990.44    664.29 o 
   3   2   1    28816.24    28973.45    645.61 o 
   4   2   1     4078.78     4332.32    265.01 o 
   5   2   1    11424.54    10853.85    460.67 o 
   6   2   1    12526.98    13399.44    572.69 o 
   7   2   1       63.85     -171.66    180.79 o 
   8   2   1     3666.99     3153.99    428.45 o 
  -8   3   1      479.65      693.39    287.11 o 
  -7   3   1    12241.63    12509.05    598.75 o 
  -6   3   1     7131.73     6695.55    487.20 o 
  -5   3   1     5935.86     6049.47    307.92 o 
  -4   3   1    36948.18    37915.21    757.71 o 
  -3   3   1     9739.66     9830.64    359.23 o 
  -2   3   1    16787.01    16814.12    431.46 o 
  -1   3   1    61870.35    64968.79    860.16 o 
   0   3   1     1356.42     1417.15     89.63 o 
   1   3   1    60030.06    64420.70    858.46 o 
   2   3   1    28095.69    28432.59    495.78 o 
   3   3   1     1232.13     1162.48    187.90 o 
   4   3   1    27548.53    29038.25    890.25 o 
   5   3   1     7998.22     7908.52    491.17 o 
   6   3   1     2944.05     2950.81    399.35 o 
   7   3   1    11021.29    11562.10    582.09 o 
   8   3   1     1301.64     1101.86    341.93 o 
  -8   4   1     2795.30     2776.82    488.90 o 
  -7   4   1      196.61       92.83    167.16 o 
  -6   4   1     4438.63     4170.51    332.42 o 
  -5   4   1     5623.80     5583.00    350.91 o 
  -4   4   1     1110.53      946.66    166.39 o 
  -3   4   1    18240.01    17454.43    513.31 o 
  -2   4   1    21203.70    21388.63    536.19 o 
  -1   4   1    20189.21    19891.66    497.61 o 
   0   4   1    23697.48    23938.35    408.56 o 
   1   4   1    32885.79    33557.12    532.08 o 
   2   4   1    12860.80    12660.98    304.18 o 
   3   4   1    24707.86    24981.41    520.88 o 
   4   4   1     2327.23     1992.98    216.42 o 
   5   4   1     8470.13     8726.42    431.59 o 
   6   4   1     5460.61     5436.16    601.12 o 
   7   4   1        1.79       66.15    145.04 o 
   8   4   1     2973.42     2575.37    476.03 o 
  -8   5   1        5.97      -72.39    242.35 o 
  -7   5   1      130.96      177.60    201.70 o 
  -6   5   1       43.44      100.05    129.70 o 
  -5   5   1      518.27      646.59    169.97 o 
  -4   5   1      359.64      183.29    110.73 o 
  -3   5   1      631.96      785.27    163.00 o 
  -2   5   1      358.02      315.68    100.70 o 
  -1   5   1      466.42      396.02    109.74 o 
   0   5   1       14.08       44.86     54.53 o 
   1   5   1     2053.95     1613.56    186.65 o 
   2   5   1     2930.91     2711.30    150.71 o 
   3   5   1       74.68       42.51     69.87 o 
   4   5   1     2607.22     2301.30    275.39 o 
   5   5   1     1544.14     1483.00    196.57 o 
   6   5   1       10.07        4.66    131.70 o 
   7   5   1      482.32      284.33    192.29 o 
   8   5   1      238.53       57.82    307.66 o 
  -8   6   1      829.60      758.31    334.78 o 
  -7   6   1       10.50       96.60    202.61 o 
  -6   6   1      427.90      545.21    179.37 o 
  -5   6   1     1587.02     1473.94    234.55 o 
  -4   6   1       12.70       -0.68     99.76 o 
  -3   6   1     4031.39     3774.06    263.78 o 
  -2   6   1     1366.49      942.95    173.22 o 
  -1   6   1     9332.27     9470.00    341.55 o 
   0   6   1     3964.90     4002.77    234.74 o 
   1   6   1     1534.25     1408.67    117.09 o 
   2   6   1     3557.98     3189.17    258.54 o 
   3   6   1     7528.05     7291.94    269.66 o 
   4   6   1       38.14       79.95     93.99 o 
   5   6   1     1777.35     1812.99    258.87 o 
   6   6   1     1181.88     1152.06    229.50 o 
   7   6   1       26.05      -59.47    174.00 o 
  -7   7   1     6609.29     8214.82    658.35 o 
  -6   7   1      887.82      893.12    222.64 o 
  -5   7   1     2043.77     1897.87    265.05 o 
  -4   7   1    19574.97    19600.21    674.06 o 
  -3   7   1     3282.78     3486.03    275.10 o 
  -2   7   1    11469.69    11176.13    463.79 o 
  -1   7   1    32458.18    31448.72    734.68 o 
   0   7   1      831.76     1240.73    223.12 o 
   1   7   1    17130.66    15549.37    936.99 o 
   2   7   1    24153.57    24610.05    716.48 o 
   3   7   1       41.16       38.87     76.49 o 
   4   7   1    16070.38    15377.36    595.45 o 
   5   7   1     3249.59     2829.27    363.55 o 
   6   7   1      288.40        6.64    155.25 o 
   7   7   1     7025.12     7760.25    529.14 o 
  -7   8   1       79.73      -19.34    234.48 o 
  -6   8   1     8091.85     8721.71    567.23 o 
  -5   8   1    10287.65    10671.28    541.99 o 
  -4   8   1       63.77      235.00    143.04 o 
  -3   8   1    25403.74    25327.04    777.22 o 
  -2   8   1    26061.14    26059.71    867.48 o 
  -1   8   1     1834.22     1194.34    228.14 o 
   0   8   1    23034.25    22674.76   1072.68 o 
   1   8   1     8123.05     7372.00    433.15 o 
   2   8   1    15002.06    14374.83    570.94 o 
   3   8   1    37142.24    36239.22    957.64 o 
   4   8   1     1176.02     1474.90    352.08 o 
   5   8   1    10117.50    10437.03    538.02 o 
   6   8   1    13136.20    13895.93    661.06 o 
   7   8   1        0.50      194.57    202.37 o 
  -7   9   1     5410.01     5158.76    581.89 o 
  -6   9   1     2947.42     3231.25    406.62 o 
  -5   9   1     1518.47     1963.91    313.07 o 
  -4   9   1    15381.45    15299.52    643.82 o 
  -3   9   1     1167.21      984.92    207.18 o 
  -2   9   1    21193.86    20052.17    715.54 o 
  -1   9   1    28279.92    27097.02   1157.49 o 
   0   9   1       85.27      114.32     96.37 o 
   1   9   1    19550.70    17977.68    695.89 o 
   2   9   1    24501.82    23253.63    790.20 o 
   3   9   1       14.95       21.62    114.30 o 
   4   9   1    11416.07    10507.26    672.39 o 
   5   9   1     3994.33     3939.85    397.03 o 
   6   9   1     1685.22     1807.69    323.71 o 
   7   9   1     5979.18     6359.08    548.51 o 
  -7  10   1        0.68     -121.40    240.75 o 
  -6  10   1     2003.70     2271.19    357.15 o 
  -5  10   1     3548.87     3950.92    416.32 o 
  -4  10   1      169.98       93.04    154.20 o 
  -3  10   1     5142.62     4844.34    528.81 o 
  -2  10   1     1058.04      920.54    221.00 o 
  -1  10   1      940.68      720.82    215.93 o 
   0  10   1     8202.86     8184.62    362.19 o 
   1  10   1      300.25      248.15    171.56 o 
   2  10   1     1100.37     1408.66    265.43 o 
   3  10   1     4496.95     3966.69    384.28 o 
   4  10   1       59.48      -23.24    150.94 o 
   5  10   1      790.93      577.18    225.80 o 
   6  10   1     1813.40     2179.48    358.08 o 
   7  10   1       16.57      -34.82    228.28 o 
  -6  11   1      626.19      548.12    255.43 o 
  -5  11   1       45.36      120.82    189.80 o 
  -4  11   1      293.39      428.04    205.14 o 
  -3  11   1      278.29       37.08    159.54 o 
  -2  11   1       14.20       99.21    176.14 o 
  -1  11   1       49.15       80.76    162.31 o 
   0  11   1       35.60      108.45    114.06 o 
   1  11   1      435.29      536.42    213.48 o 
   2  11   1      191.97      129.65    192.50 o 
   3  11   1       81.35     -132.02    147.35 o 
   4  11   1      105.17      228.22    171.83 o 
   5  11   1        2.76       61.08    188.03 o 
   6  11   1       91.04      139.62    216.43 o 
  -6  12   1     2656.92     2077.25    526.83 o 
  -5  12   1     5069.04     5334.18    478.30 o 
  -4  12   1       97.89      141.24    192.16 o 
  -3  12   1     7804.45     7463.34    534.65 o 
  -2  12   1     5391.91     4350.04    783.83 o 
  -1  12   1      566.13      629.18    222.90 o 
   0  12   1    19708.50    20122.02    855.78 o 
   1  12   1     4348.62     4368.48    444.27 o 
   2  12   1     1946.46     1247.38    426.63 o 
   3  12   1     6582.28     6429.11    525.01 o 
   4  12   1     1126.74      838.14    260.83 o 
   5  12   1     2310.45     2110.86    396.22 o 
   6  12   1     2686.58     2651.33    436.39 o 
  -6  13   1     1629.09      792.25    594.15 o 
  -5  13   1     3168.91     3107.40    459.12 o 
  -4  13   1    12622.60    11911.81    734.44 o 
  -3  13   1      982.04      517.39    255.75 o 
  -2  13   1     5040.73     4852.89    488.94 o 
  -1  13   1    18803.37    18876.14    848.48 o 
   0  13   1      388.92      207.66    216.91 o 
   1  13   1    20899.90    21402.21    906.37 o 
   2  13   1     8976.15     7860.42    581.87 o 
   3  13   1     1270.79     1422.27    320.32 o 
   4  13   1    20497.72    18968.99    887.33 o 
   5  13   1     7158.61     6447.50    584.89 o 
  -5  14   1     6882.20     7870.45    772.43 o 
  -4  14   1      119.15      134.02    223.56 o 
  -3  14   1    11452.64     9807.67    666.99 o 
  -2  14   1     7633.16     7928.88    595.98 o 
  -1  14   1     1345.12     1412.66    336.06 o 
   0  14   1    23168.42    27162.41   1078.42 o 
   1  14   1     7000.61     6603.69    556.89 o 
   2  14   1     2582.40     2279.55    395.87 o 
   3  14   1     9606.79     8912.64    631.37 o 
   4  14   1      691.53      936.96    326.70 o 
   5  14   1     4614.86     5479.34    699.92 o 
  -4  15   1     4981.24     2717.29   1194.78 o 
  -3  15   1      519.32      377.67    269.46 o 
  -2  15   1     1730.04     1671.75    362.07 o 
  -1  15   1     4536.74     4371.19    509.60 o 
   0  15   1       39.80      299.03    352.30 o 
   1  15   1     5685.01     5842.87    553.18 o 
   2  15   1     2272.89     2497.14    423.30 o 
   3  15   1      137.85      230.08    253.04 o 
   4  15   1     3996.72     2631.03   1025.22 o 
  -4  16   1       87.56     -107.87    250.83 o 
  -3  16   1      298.70      225.18    272.33 o 
  -2  16   1       23.01      277.29    272.90 o 
  -1  16   1       22.10       47.37    384.55 o 
   0  16   1      807.37      652.64    390.00 o 
   1  16   1       19.63     -203.99    203.99 o 
   2  16   1       11.34      241.52    262.01 o 
   3  16   1      250.45       22.54    265.78 o 
   4  16   1       69.22       80.11    281.42 o 
  -3  17   1       81.30      322.96    278.46 o 
  -2  17   1     2270.02     1576.30    545.28 o 
  -1  17   1     2777.96     2462.43    588.60 o 
   0  17   1        2.43      -88.17    331.28 o 
   1  17   1     2269.23     1144.26    435.61 o 
  -1  18   1     1654.61     1148.50    581.69 o 
   0  18   1     4576.58     5847.88    929.40 o 
   1  18   1     1498.88     1768.59    622.37 o 
  -8   0   2     6592.93     7536.68   1095.51 o 
  -7   0   2      904.35      802.68    287.88 o 
  -6   0   2    13279.68    13985.07   1010.94 o 
  -5   0   2    23595.08    24164.53   1248.80 o 
  -4   0   2     1735.03     2029.71    386.54 o 
  -3   0   2    32880.44    34622.38   1297.58 o 
  -2   0   2     2038.20     2279.38    191.79 o 
  -1   0   2     9867.27    10637.33    316.71 o 
   0   0   2   127489.57   137411.53   3074.59 o 
   2   0   2     1161.69      838.21    159.12 o 
   3   0   2    37502.20    40033.79   1317.23 o 
   5   0   2    12124.44    12604.12    597.11 o 
   6   0   2    21135.82    21496.86    879.28 o 
   7   0   2       39.44      178.00    223.20 o 
  -8   1   2      151.46       19.12    194.44 o 
  -7   1   2     5300.92     5332.33    422.78 o 
  -6   1   2     6462.05     6128.01    394.96 o 
  -5   1   2     4325.19     3237.32    345.70 o 
  -4   1   2    30841.28    31547.81    958.01 o 
  -3   1   2     7798.36     8339.00    631.96 o 
  -2   1   2    15434.70    15740.78    290.69 o 
  -1   1   2    46621.65    49526.14    627.81 o 
   0   1   2     2054.74     2057.90     78.24 o 
   1   1   2    44071.45    46834.81    620.09 o 
   2   1   2    36656.09    38812.75    588.68 o 
   3   1   2      571.23      520.33    102.78 o 
   4   1   2    32558.84    33744.52    763.91 o 
   5   1   2    15245.70    14756.03    550.78 o 
   6   1   2      498.04      697.06    237.35 o 
   7   1   2     5906.82     6752.73    400.84 o 
   8   1   2     1347.23     1213.89    544.15 o 
  -8   2   2      906.95      662.96    252.22 o 
  -7   2   2      443.68      310.39    194.37 o 
  -6   2   2      259.30      275.10    142.36 o 
  -5   2   2     4855.51     4977.49    458.20 o 
  -4   2   2     1489.91     1470.59    163.25 o 
  -3   2   2     7630.13     7672.56    266.83 o 
  -2   2   2    55917.38    60422.30    704.95 o 
  -1   2   2     5347.86     5442.57    133.04 o 
   1   2   2    27942.59    30597.50    465.67 o 
   2   2   2       42.33       70.48     59.70 o 
   3   2   2     5740.01     6163.70    321.33 o 
   4   2   2       66.60      -30.68    101.81 o 
   5   2   2     2351.41     2565.30    310.66 o 
   6   2   2      756.11      723.33    241.19 o 
   7   2   2      248.68      133.99    235.62 o 
   8   2   2      179.93     -337.76    389.70 o 
  -8   3   2      253.56       97.33    246.51 o 
  -7   3   2      263.01       17.54    179.83 o 
  -6   3   2      252.88      117.77    103.72 o 
  -5   3   2      432.14      418.42    114.22 o 
  -4   3   2     3257.15     3099.83    209.24 o 
  -3   3   2       38.10       79.39     65.12 o 
  -2   3   2    11503.09    12004.44    267.06 o 
  -1   3   2     7388.23     7696.29    172.24 o 
   0   3   2      844.44      909.36     83.19 o 
   1   3   2       39.52       36.69     48.72 o 
   2   3   2       43.49        6.56     51.50 o 
   3   3   2      716.30      739.85    127.10 o 
   4   3   2      246.01      272.58    110.31 o 
   5   3   2      502.03      461.20    176.67 o 
   6   3   2     1045.55     1085.53    228.78 o 
   7   3   2       23.39     -127.33    159.57 o 
   8   3   2        9.88     -155.63    271.52 o 
  -8   4   2     3355.39     3254.60    531.24 o 
  -7   4   2      182.12      229.92    222.56 o 
  -6   4   2     3895.76     3900.55    320.13 o 
  -5   4   2     7028.38     6567.57    375.08 o 
  -4   4   2      181.24      144.44     95.24 o 
  -3   4   2    22589.38    22606.56    596.38 o 
  -2   4   2     9552.32     9491.74    321.94 o 
  -1   4   2     1780.20     1496.48     93.08 o 
   0   4   2    27011.24    26845.44    427.79 o 
   1   4   2      335.12      318.45     79.26 o 
   2   4   2    18016.30    19200.18    443.36 o 
   3   4   2    26361.29    26766.92    549.86 o 
   4   4   2      621.52      468.96    159.38 o 
   5   4   2     5915.21     6248.23    315.55 o 
   6   4   2     6976.65     7773.68    390.43 o 
   7   4   2       47.38       30.78    162.63 o 
   8   4   2     1414.56     1479.58    447.39 o 
  -8   5   2      156.01      286.60    262.15 o 
  -7   5   2    11533.92    12131.76    768.97 o 
  -6   5   2     4614.61     4671.11    353.22 o 
  -5   5   2     3332.09     3122.48    302.64 o 
  -4   5   2    25378.24    24912.20    713.07 o 
  -3   5   2     6113.85     6282.32    315.64 o 
  -2   5   2    22041.49    22061.06    450.01 o 
  -1   5   2    82851.07    86514.09    974.52 o 
   0   5   2     3304.54     3076.30    148.08 o 
   1   5   2    28647.89    28835.23    581.15 o 
   2   5   2    42039.57    43724.11    720.36 o 
   3   5   2      261.22      232.82     85.59 o 
   4   5   2    10269.32    10074.69    357.02 o 
   5   5   2     6512.97     6447.56    328.38 o 
   6   5   2      880.71      714.20    204.79 o 
   7   5   2    10102.71    10573.23   1190.19 o 
   8   5   2     1919.13     2199.87    499.34 o 
  -8   6   2     5457.92     5900.82    623.92 o 
  -7   6   2      642.58      689.77    322.16 o 
  -6   6   2     6750.18     6222.98    421.66 o 
  -5   6   2    14597.16    15021.93    596.60 o 
  -4   6   2      508.26      382.17    135.49 o 
  -3   6   2    29448.30    28737.17    761.87 o 
  -2   6   2    37225.62    40093.98    914.54 o 
  -1   6   2     2872.91     2783.35    135.23 o 
   0   6   2    44489.84    45261.55    876.06 o 
   1   6   2    10043.01     9961.25    391.87 o 
   2   6   2    12701.33    12274.64    330.90 o 
   3   6   2    51102.02    52944.13    891.09 o 
   4   6   2     5188.55     5163.59    280.07 o 
   5   6   2     6437.47     5800.32    381.98 o 
   6   6   2    10806.24    11223.62    559.90 o 
   7   6   2      341.36      259.98    192.94 o 
  -7   7   2     3319.05     3649.81    535.28 o 
  -6   7   2     1636.41     1410.01    267.16 o 
  -5   7   2      896.28      564.36    168.55 o 
  -4   7   2    11210.19    12040.48    525.89 o 
  -3   7   2     2135.19     1648.55    226.83 o 
  -2   7   2     7324.06     7142.31    376.70 o 
  -1   7   2    14143.42    12473.83    331.11 o 
   0   7   2       27.36      172.51     99.24 o 
   1   7   2     4447.86     4026.85    205.21 o 
   2   7   2    12194.03    10823.96    623.14 o 
   3   7   2        5.86       33.27     79.72 o 
   4   7   2     7627.95     7428.31    423.40 o 
   5   7   2     1853.33     1499.49    249.99 o 
   6   7   2     1714.41     1810.86    294.08 o 
   7   7   2     3798.52     3708.20    632.93 o 
  -7   8   2      302.95      339.27    261.63 o 
  -6   8   2      107.92      -63.52    148.06 o 
  -5   8   2       58.14      -87.55    119.40 o 
  -4   8   2      968.72      718.92    190.42 o 
  -3   8   2      289.52      217.99    121.64 o 
  -2   8   2     1871.31     1649.91    236.00 o 
  -1   8   2       26.24       34.94     81.52 o 
   0   8   2      542.64      369.16    126.62 o 
   1   8   2     2781.15     2552.02    187.09 o 
   2   8   2      166.40      118.95    122.99 o 
   3   8   2      171.08      312.83    143.64 o 
   4   8   2       10.77      -27.59    131.52 o 
   5   8   2        0.92       92.53    157.53 o 
   6   8   2      107.21      154.36    171.45 o 
   7   8   2       62.31      555.14    312.48 o 
  -7   9   2     1916.49     1968.28    430.42 o 
  -6   9   2     2169.06     2118.25    326.29 o 
  -5   9   2     1496.82     1728.06    286.93 o 
  -4   9   2     5791.42     6356.07    467.31 o 
  -3   9   2     5124.69     4572.32    360.84 o 
  -2   9   2     2043.83     1601.66    251.55 o 
  -1   9   2     2774.47     2530.22    182.93 o 
   0   9   2      254.54      195.67    112.92 o 
   1   9   2     4816.58     4817.89    372.21 o 
   2   9   2    12079.52    10660.71    532.89 o 
   3   9   2      120.92      118.52    145.78 o 
   4   9   2     4535.04     4723.72    458.14 o 
   5   9   2     2962.59     2707.36    356.71 o 
   6   9   2      298.50      371.17    203.17 o 
   7   9   2     1982.24     2791.87    617.18 o 
  -7  10   2      969.33      525.12    572.73 o 
  -6  10   2     4556.65     3752.97    450.51 o 
  -5  10   2     7877.55     7760.04    544.32 o 
  -4  10   2       18.45       18.01    143.02 o 
  -3  10   2    16111.25    16078.54    715.49 o 
  -2  10   2    13465.38    12594.32    602.43 o 
  -1  10   2      700.35      584.72    128.84 o 
   0  10   2    30417.10    30439.61    980.57 o 
   1  10   2    18691.38    17298.73    722.44 o 
   2  10   2     2588.35     2330.21    381.43 o 
   3  10   2    14822.83    15026.75    663.52 o 
   4  10   2     2030.76     2074.39    321.54 o 
   5  10   2     6238.99     6378.22    479.12 o 
   6  10   2     8307.57     9014.46    589.80 o 
  -6  11   2     4095.92     4217.78    498.44 o 
  -5  11   2     2058.29     2367.04    368.76 o 
  -4  11   2    12298.89    12262.12    646.23 o 
  -3  11   2     6103.23     5948.46    472.65 o 
  -2  11   2    11607.18    11285.00    610.22 o 
  -1  11   2    24104.37    24391.71    768.63 o 
   0  11   2     1990.09     1903.83    235.58 o 
   1  11   2    26986.85    27647.58    754.34 o 
   2  11   2    20095.00    18855.81    932.50 o 
   3  11   2     2530.37     2095.69    330.73 o 
   4  11   2    20825.15    21235.81   1038.68 o 
   5  11   2    11332.71    12018.18    662.06 o 
   6  11   2     1332.77     1329.21    338.79 o 
  -6  12   2     2877.41     2103.98   1053.22 o 
  -5  12   2     6610.05     6859.71    546.05 o 
  -4  12   2       30.36      -63.46    172.52 o 
  -3  12   2     8136.59     8256.21    542.05 o 
  -2  12   2     7325.70     6916.50    712.22 o 
  -1  12   2     1312.92      986.11    261.00 o 
   0  12   2    15339.42    15128.95    741.95 o 
   1  12   2     8453.90     8569.20    432.17 o 
   2  12   2     4052.13     3786.83    458.10 o 
   3  12   2     7575.35     6938.09    527.80 o 
   4  12   2     1554.79     1479.95    311.46 o 
   5  12   2     3550.03     3735.89    487.62 o 
   6  12   2     3164.96     3427.37    490.48 o 
  -6  13   2      590.62      149.34    299.21 o 
  -5  13   2      232.30      142.56    243.96 o 
  -4  13   2     1017.27     1167.91    309.83 o 
  -3  13   2      352.62      264.48    213.69 o 
  -2  13   2      425.13      452.92    251.05 o 
  -1  13   2      491.98      538.09    287.20 o 
   0  13   2      419.70      573.33    244.86 o 
   1  13   2      696.13      888.45    278.28 o 
   2  13   2     1101.36     1400.90    334.50 o 
   3  13   2      417.35      624.51    249.96 o 
   4  13   2      130.90      137.09    219.87 o 
   5  13   2      739.43      740.98    285.66 o 
  -5  14   2      516.80       98.45    240.54 o 
  -4  14   2       12.34     -199.02    209.71 o 
  -3  14   2     1336.62     1432.39    328.63 o 
  -2  14   2      209.80      116.08    212.87 o 
  -1  14   2       33.46     -198.54    308.00 o 
   0  14   2     3953.45     4253.81    497.82 o 
   1  14   2       63.90      -73.60    206.83 o 
   2  14   2      801.86      925.35    235.07 o 
   3  14   2     2659.33     2221.68    401.55 o 
   4  14   2        5.12        7.15    242.08 o 
   5  14   2      504.62      366.24    284.34 o 
  -4  15   2     5640.16     5542.86   1362.78 o 
  -3  15   2      773.73      560.44    302.33 o 
  -2  15   2     3194.76     2847.27    456.05 o 
  -1  15   2    11520.15    12762.38   1043.30 o 
   0  15   2      502.12      174.40    240.17 o 
   1  15   2     5643.93     6554.24    578.78 o 
   2  15   2     5771.89     6631.48    571.23 o 
   3  15   2        1.54       12.95    182.99 o 
   4  15   2     3866.00     2329.13   1063.50 o 
  -4  16   2       21.27      -43.36    254.37 o 
  -3  16   2     9708.61     9999.02    737.10 o 
  -2  16   2     9367.53     9361.27   1299.65 o 
  -1  16   2      530.19      151.04    542.91 o 
   0  16   2    11287.71    14213.57    827.27 o 
   1  16   2     3784.38     4638.63    587.12 o 
   2  16   2     2291.33     2253.89    444.62 o 
   3  16   2    10837.22     7759.33   4901.54 o 
  -3  17   2     1173.91     1256.19    398.84 o 
  -2  17   2     3438.66     4001.46    715.31 o 
  -1  17   2     7568.37     9585.81    904.34 o 
   0  17   2       53.17      -49.09    360.95 o 
   1  17   2     4067.54     1326.56   1213.07 o 
   2  17   2     5756.70     2390.98   2797.63 o 
  -1  18   2      245.00     -408.99    408.99 o 
   0  18   2     1953.10     1671.51    622.33 o 
  -8   1   3      125.94      162.66    263.73 o 
  -7   1   3     1796.78     1903.57    306.42 o 
  -6   1   3     2519.29     1889.00    461.98 o 
  -5   1   3      145.81      228.70    139.24 o 
  -4   1   3     4238.30     4145.89    334.16 o 
  -3   1   3      148.77       71.03     54.28 o 
  -2   1   3    24979.57    26087.42    405.98 o 
  -1   1   3    25066.34    25982.44    372.03 o 
   0   1   3     3854.44     3770.67    102.26 o 
   1   1   3    11625.51    11871.64    228.08 o 
   2   1   3    12363.86    12459.87    353.40 o 
   3   1   3        1.17        7.37     75.32 o 
   4   1   3    10688.90    10957.27    350.19 o 
   5   1   3     6941.99     6740.16    373.24 o 
   6   1   3      538.38      424.60    131.93 o 
   7   1   3     2427.29     2121.88    410.24 o 
   8   1   3     1337.75      848.33    559.61 o 
  -8   2   3     5678.08     5301.42    480.59 o 
  -7   2   3      587.97      446.86    199.22 o 
  -6   2   3     9387.48     8827.13    481.63 o 
  -5   2   3    20934.51    21558.82    576.49 o 
  -4   2   3       28.53        4.14     63.97 o 
  -3   2   3    28695.72    30102.89    476.11 o 
  -2   2   3    38934.25    40500.81    529.84 o 
  -1   2   3      185.84      193.06     45.59 o 
   0   2   3    44914.09    47922.75    595.92 o 
   1   2   3    30671.25    31752.73    495.57 o 
   2   2   3    13846.65    13703.64    312.66 o 
   3   2   3    37316.23    38171.19    757.10 o 
   4   2   3     8113.27     7643.36    353.85 o 
   5   2   3     7527.84     7288.28    556.41 o 
   6   2   3    14348.17    15264.96    608.19 o 
   7   2   3      231.65      263.98    262.30 o 
   8   2   3     4254.64     4674.93    656.83 o 
  -8   3   3       29.74      137.40    203.34 o 
  -7   3   3     9419.85     9553.16    556.12 o 
  -6   3   3     7697.65     8113.80    384.62 o 
  -5   3   3     4303.89     4059.94    264.41 o 
  -4   3   3    36517.98    36756.31    745.00 o 
  -3   3   3    15252.60    15146.87    322.60 o 
  -2   3   3    12119.37    11569.11    247.46 o 
  -1   3   3    53993.87    54671.90    699.84 o 
   0   3   3     6567.59     6330.32    179.56 o 
   1   3   3    41268.66    43217.69    657.00 o 
   2   3   3    52026.79    54613.01    915.05 o 
   3   3   3     1319.49     1451.21    157.58 o 
   4   3   3    24143.31    24258.09    634.47 o 
   5   3   3    14935.79    15506.70    551.88 o 
   6   3   3      179.93      165.86    157.03 o 
   7   3   3     8557.08     8796.15    663.71 o 
   8   3   3     1945.25     1469.18    812.58 o 
  -8   4   3     2771.70     2840.00    494.96 o 
  -7   4   3     2150.86     1889.44    364.23 o 
  -6   4   3     2085.22     2197.10    249.52 o 
  -5   4   3     9778.11     9703.04    396.15 o 
  -4   4   3      925.52      840.79    138.32 o 
  -3   4   3     8800.51     8702.97    307.72 o 
  -2   4   3    31455.35    31176.09    577.46 o 
  -1   4   3    10962.47    11091.45    236.03 o 
   0   4   3    12858.30    12821.06    283.09 o 
   1   4   3    26693.60    25618.27    830.00 o 
   2   4   3      678.44      634.90     96.12 o 
   3   4   3    14114.91    14460.54    387.95 o 
   4   4   3     3157.85     2932.20    240.97 o 
   5   4   3     5975.27     6095.51    352.10 o 
   6   4   3     5516.16     5641.91    343.53 o 
   7   4   3      423.22      154.18    246.71 o 
   8   4   3     1850.47      372.06   1386.00 o 
  -8   5   3       77.07       59.43    259.57 o 
  -7   5   3      207.68      302.10    217.30 o 
  -6   5   3      639.75      635.85    187.76 o 
  -5   5   3      160.53      174.10    126.55 o 
  -4   5   3      883.81      735.58    225.88 o 
  -3   5   3     3098.32     3101.09    182.04 o 
  -2   5   3      827.29      701.45     92.08 o 
  -1   5   3     3399.82     3324.34    178.07 o 
   0   5   3       51.79       69.74     59.27 o 
   1   5   3     2007.53     2098.35    175.47 o 
   2   5   3     3975.09     3949.16    210.67 o 
   3   5   3       36.01        9.20     74.30 o 
   4   5   3     2697.29     2429.74    254.78 o 
   5   5   3      608.67      621.79    148.11 o 
   6   5   3        9.54      -68.12    152.62 o 
   7   5   3      390.62      395.74    274.30 o 
  -8   6   3     1216.13      616.63    355.76 o 
  -7   6   3      211.97      216.46    224.61 o 
  -6   6   3      203.83      113.02    125.37 o 
  -5   6   3     2841.24     2419.07    271.34 o 
  -4   6   3      313.88      220.90    120.96 o 
  -3   6   3     1444.21     1347.83    195.89 o 
  -2   6   3     2314.86     1980.29    138.03 o 
  -1   6   3     1128.22     1077.53    107.06 o 
   0   6   3     3284.39     3175.71    168.10 o 
   1   6   3     3185.33     2915.38    175.54 o 
   2   6   3      376.78      404.62    104.26 o 
   3   6   3     4621.51     4090.59    225.26 o 
   4   6   3     1507.19     1370.23    175.89 o 
   5   6   3     1055.29     1075.55    220.46 o 
   6   6   3     2063.12     1606.13    264.67 o 
   7   6   3        7.88      213.85    260.35 o 
  -7   7   3     4999.04     5501.42    711.11 o 
  -6   7   3     3056.53     2774.00    341.83 o 
  -5   7   3      588.24      506.21    172.92 o 
  -4   7   3    22528.16    23101.30    745.60 o 
  -3   7   3     6877.00     6758.63    385.64 o 
  -2   7   3     4247.09     4035.05    194.92 o 
  -1   7   3    38197.45    37806.96    584.45 o 
   0   7   3     3542.23     3343.97    192.52 o 
   1   7   3    17978.94    17767.70    398.98 o 
   2   7   3    20533.23    19736.63    472.73 o 
   3   7   3      171.61       80.59     88.85 o 
   4   7   3    14711.75    14861.91    581.29 o 
   5   7   3     5596.87     5510.20    391.21 o 
   6   7   3       43.07        1.61    166.93 o 
   7   7   3     7431.89     6729.68    686.94 o 
  -7   8   3     1451.08     1179.85    850.37 o 
  -6   8   3     5196.26     5723.13    441.83 o 
  -5   8   3    16437.72    17360.66    695.02 o 
  -4   8   3      292.04      179.66    126.54 o 
  -3   8   3    24361.06    25835.19    796.71 o 
  -2   8   3    32846.86    34153.59    916.49 o 
  -1   8   3      731.28      566.49    115.89 o 
   0   8   3    46140.07    46827.11    769.70 o 
   1   8   3    17875.87    17178.18    402.97 o 
   2   8   3     8711.46     8496.39    448.44 o 
   3   8   3    28903.79    29050.13    937.49 o 
   4   8   3     3184.52     2836.78    314.45 o 
   5   8   3     4729.15     4262.14    390.84 o 
   6   8   3    10831.60    10804.27    591.87 o 
   7   8   3      656.01      696.22    355.86 o 
  -7   9   3     5508.86     6587.65    891.53 o 
  -6   9   3     4223.30     4205.14    541.20 o 
  -5   9   3      558.57      814.84    218.42 o 
  -4   9   3    16468.45    17108.09    788.54 o 
  -3   9   3     4901.29     4485.27    354.10 o 
  -2   9   3     7113.34     5959.05    396.05 o 
  -1   9   3    27343.37    25391.77    597.21 o 
   0   9   3     4199.09     3726.35    211.40 o 
   1   9   3    15951.83    15906.29    746.72 o 
   2   9   3    19361.69    17552.96    687.24 o 
   3   9   3       73.05      126.10    158.65 o 
   4   9   3     9696.87     9677.30    523.46 o 
   5   9   3     4981.58     5019.37    418.46 o 
   6   9   3     1473.73     1198.48    387.00 o 
   7   9   3     5386.02     5030.22    685.12 o 
  -7  10   3       55.28      175.67    191.80 o 
  -6  10   3     1513.36     1290.57    364.47 o 
  -5  10   3     1687.65     1566.87    296.27 o 
  -4  10   3        0.68     -153.48    175.55 o 
  -3  10   3     5290.75     5338.22    400.46 o 
  -2  10   3      639.01      694.53    205.66 o 
  -1  10   3       22.12      -54.01    116.60 o 
   0  10   3    11293.06    11181.05    448.01 o 
   1  10   3     1801.07     1512.96    232.79 o 
   2  10   3     3059.41     3262.82    372.88 o 
   3  10   3     9696.83     9487.11   1098.01 o 
   4  10   3     2575.08     2274.91    334.33 o 
   5  10   3      502.20      785.30    360.32 o 
   6  10   3     3240.79     2595.52    533.27 o 
  -6  11   3      102.38      104.61    243.20 o 
  -5  11   3       45.96       93.36    185.92 o 
  -4  11   3      189.72      234.93    191.27 o 
  -3  11   3      799.36      506.87    213.49 o 
  -2  11   3       60.73      235.36    163.42 o 
  -1  11   3      658.82      434.13    214.68 o 
   0  11   3       68.12       15.77    138.26 o 
   1  11   3      707.21      847.55    195.95 o 
   2  11   3     3635.44     2974.60    318.17 o 
   3  11   3      391.56      414.66    209.51 o 
   4  11   3     1016.57      958.30    257.86 o 
   5  11   3       73.92      100.30    203.88 o 
   6  11   3       13.20     -295.36    295.36 o 
  -6  12   3     1613.83      837.86    753.70 o 
  -5  12   3     4195.88     3810.52    479.13 o 
  -4  12   3       22.42     -125.21    145.65 o 
  -3  12   3     5292.01     5813.84    471.35 o 
  -2  12   3     7099.33     6737.50    679.29 o 
  -1  12   3      139.27      133.69    178.35 o 
   0  12   3    10974.38    11081.63    918.51 o 
   1  12   3     4754.75     4751.00    871.35 o 
   2  12   3     1506.25     1631.60    307.46 o 
   3  12   3    10778.43     9356.30    589.87 o 
   4  12   3     1086.56     1001.46    294.85 o 
   5  12   3     2324.96     2091.74    380.76 o 
   6  12   3     3258.66     2196.77    574.38 o 
  -6  13   3     4274.28     4941.87    990.33 o 
  -5  13   3      454.69      811.53    292.95 o 
  -4  13   3    12082.32    13877.55    937.72 o 
  -3  13   3     2862.82     2140.51    356.35 o 
  -2  13   3     5506.42     5420.40    534.94 o 
  -1  13   3    18517.17    18728.72    849.26 o 
   0  13   3     1034.56     1059.54    278.35 o 
   1  13   3     9830.66     9847.45    631.89 o 
   2  13   3     9889.95    10854.92    540.08 o 
   3  13   3      121.33       43.69    162.32 o 
   4  13   3    10672.58    10623.58    749.05 o 
   5  13   3     6214.01     6986.92    728.10 o 
  -5  14   3     6802.27     6494.48    724.82 o 
  -4  14   3       77.95      115.80    234.88 o 
  -3  14   3     9559.28     9533.14    644.91 o 
  -2  14   3    11621.44    12075.08    724.85 o 
  -1  14   3      445.82      811.64    367.80 o 
   0  14   3    14827.61    15920.10    936.31 o 
   1  14   3     9599.33     9912.76    669.68 o 
   2  14   3      334.25      368.85    193.59 o 
   3  14   3    10149.62    10414.74    552.52 o 
   4  14   3     1949.24     1981.76    333.27 o 
   5  14   3     2343.09     1127.77    766.17 o 
  -4  15   3     3606.05     3585.07    521.76 o 
  -3  15   3     1288.31     1399.92    367.05 o 
  -2  15   3      483.75      392.60    303.10 o 
  -1  15   3     4846.78     5429.38    761.92 o 
   0  15   3      117.69      250.05    232.08 o 
   1  15   3     2456.52     2417.50    432.11 o 
   2  15   3     6996.41     5892.72    566.84 o 
   3  15   3      272.85      464.24    216.90 o 
  -4  16   3        0.77        8.90    297.67 o 
  -3  16   3        9.66     -203.98    236.67 o 
  -2  16   3       42.03     -227.76    329.79 o 
  -1  16   3       18.43     -199.50    353.42 o 
   0  16   3       16.47       22.82    250.32 o 
   1  16   3       10.81     -329.36    329.36 o 
   2  16   3      171.90       63.77    344.15 o 
   3  16   3      109.97      155.23    241.22 o 
  -2  17   3      286.95      310.34    393.94 o 
  -1  17   3     1835.64     1686.57    483.90 o 
   0  17   3      681.38      152.57    275.50 o 
   1  17   3     1207.45      702.74    587.30 o 
   2  17   3      625.01       68.55    180.30 o 
  -8   0   4     4863.05     5594.34    946.15 o 
  -7   0   4     1347.38     1401.32    459.64 o 
  -6   0   4     1735.48     2233.90    505.13 o 
  -5   0   4    16509.05    16589.57   1072.36 o 
  -4   0   4    10379.43    10824.99    539.00 o 
  -3   0   4    10251.65    10381.04   1208.40 o 
  -2   0   4    40727.81    42365.36    982.26 o 
  -1   0   4    15442.19    15679.98    533.02 o 
   0   0   4    76536.63    84072.36   1487.80 o 
   1   0   4    19042.73    20291.03    842.33 o 
   2   0   4      593.66      605.36    123.05 o 
   3   0   4    44819.33    46049.57    856.92 o 
   4   0   4     1288.20     1242.94    173.52 o 
   5   0   4     4812.40     4811.54    324.12 o 
   6   0   4     9984.86    10324.64    505.92 o 
   7   0   4       79.98      409.49    366.89 o 
   8   0   4     3654.94     4037.98    882.60 o 
  -8   1   4        5.86      -65.16    187.37 o 
  -7   1   4     4803.43     5273.44    427.39 o 
  -6   1   4     4226.42     4411.04    687.06 o 
  -5   1   4      468.64      491.21    131.96 o 
  -4   1   4    19325.58    18977.33    422.37 o 
  -3   1   4     8785.83     8786.25    238.60 o 
  -2   1   4     4648.06     4131.23    188.30 o 
  -1   1   4    51720.41    52811.66    663.30 o 
   0   1   4      161.97      131.83     38.84 o 
   1   1   4     6465.73     6039.53    239.90 o 
   2   1   4    53522.56    57088.34    985.97 o 
   3   1   4     1674.85     1487.87    177.45 o 
   4   1   4    17589.58    17848.01    417.77 o 
   5   1   4    14999.78    15313.17    432.94 o 
   6   1   4        8.51      -40.25    110.69 o 
   7   1   4     4364.00     5413.48    576.24 o 
   8   1   4     2003.83     2012.80    497.99 o 
  -8   2   4     1687.24     1357.31    312.00 o 
  -7   2   4      113.78       20.69    151.13 o 
  -6   2   4     1823.99     1711.73    273.30 o 
  -5   2   4     4065.00     3859.42    245.63 o 
  -4   2   4      221.82      245.33     97.36 o 
  -3   2   4     5923.57     6189.84    212.07 o 
  -2   2   4     8472.19     8182.92    201.50 o 
  -1   2   4     6066.54     6704.61    167.73 o 
   0   2   4     1215.06     1175.32     88.19 o 
   1   2   4     1613.81     1588.82     97.18 o 
   2   2   4    10199.10    11318.95    280.67 o 
   3   2   4     6109.82     5748.30    321.78 o 
   4   2   4     1111.53     1068.19    152.50 o 
   5   2   4     2273.83     2400.84    233.12 o 
   6   2   4     4353.45     4019.45    376.40 o 
   7   2   4     1075.33      671.45    341.40 o 
   8   2   4      370.24      530.93    384.88 o 
  -8   3   4      204.27      122.02    214.51 o 
  -7   3   4       85.98       31.52    161.95 o 
  -6   3   4      447.58      328.78    163.98 o 
  -5   3   4       61.70      -39.80     84.18 o 
  -4   3   4       54.11       42.66     69.93 o 
  -3   3   4      111.62       14.27     52.93 o 
  -2   3   4     2714.14     2577.36    176.95 o 
  -1   3   4      436.61      430.56     70.12 o 
   0   3   4     6724.90     6717.91    215.17 o 
   1   3   4     3122.58     3014.40    142.11 o 
   2   3   4      188.87      189.59     71.11 o 
   3   3   4     1276.57     1300.39    141.17 o 
   4   3   4      312.06      335.57    113.55 o 
   5   3   4     1714.50     1856.84    304.94 o 
   6   3   4      592.54      419.36    167.94 o 
   7   3   4      466.59      508.65    312.38 o 
  -8   4   4     3409.03     4293.02    704.37 o 
  -7   4   4     1403.62      919.79    254.47 o 
  -6   4   4     3838.30     3565.44    331.33 o 
  -5   4   4    11577.73    11102.54    421.94 o 
  -4   4   4      740.22      708.04    131.48 o 
  -3   4   4    23876.28    23545.59    434.66 o 
  -2   4   4    18150.11    18346.79    376.76 o 
  -1   4   4     2991.47     2890.41    144.78 o 
   0   4   4    26640.63    27467.88    478.45 o 
   1   4   4    23266.00    24033.04    438.81 o 
   2   4   4     2525.60     2402.83    158.31 o 
   3   4   4    15363.48    15207.73    494.65 o 
   4   4   4     9107.77     8507.66    365.98 o 
   5   4   4     1524.75     1715.14    235.59 o 
   6   4   4     6914.83     6939.46    460.35 o 
   7   4   4      132.63      295.08    275.12 o 
  -8   5   4      255.10      300.72    254.48 o 
  -7   5   4     6887.66     7153.52    619.52 o 
  -6   5   4    12600.69    12217.61    735.10 o 
  -5   5   4      981.20     1090.31    193.63 o 
  -4   5   4    24949.92    25429.14    723.69 o 
  -3   5   4    10236.77     9789.79    340.12 o 
  -2   5   4    11477.94    11263.92    300.55 o 
  -1   5   4    59119.27    61046.96    840.20 o 
   0   5   4    17488.73    17782.84    506.11 o 
   1   5   4    40964.97    42271.82    866.37 o 
   2   5   4    46601.07    48460.84    743.19 o 
   3   5   4       98.96      138.78     80.11 o 
   4   5   4    19664.38    19441.56    522.43 o 
   5   5   4    13375.10    13510.15    471.42 o 
   6   5   4      584.15      463.77    250.02 o 
   7   5   4    12595.66    12198.22    867.59 o 
  -8   6   4     4783.92     5353.28    806.33 o 
  -7   6   4     1609.12     1872.73    393.34 o 
  -6   6   4     7167.97     8162.13    625.50 o 
  -5   6   4    19814.65    20077.93    702.32 o 
  -4   6   4      338.04      285.53    136.86 o 
  -3   6   4    24681.22    25100.86    510.93 o 
  -2   6   4    31801.06    31550.71    562.32 o 
  -1   6   4      727.41      760.12    133.37 o 
   0   6   4    52346.99    53515.14    808.41 o 
   1   6   4    25589.18    25522.35    501.61 o 
   2   6   4     9973.33     9804.44    301.81 o 
   3   6   4    39013.99    40305.68    704.57 o 
   4   6   4    10803.07    10896.66    399.06 o 
   5   6   4     4523.14     4681.41    355.52 o 
   6   6   4    12432.78    12572.56    787.86 o 
   7   6   4     1650.56     1221.80    503.34 o 
  -7   7   4     2203.64     1873.43    658.00 o 
  -6   7   4     2997.29     2321.81    415.40 o 
  -5   7   4      710.23      902.12    212.48 o 
  -4   7   4    10224.94    10919.78    871.23 o 
  -3   7   4     8456.64     8152.80    308.18 o 
  -2   7   4     2528.34     2398.96    169.07 o 
  -1   7   4    16537.26    16005.79    395.75 o 
   0   7   4     4080.00     3611.70    196.07 o 
   1   7   4     8393.31     7681.77    299.88 o 
   2   7   4     6924.35     6336.05    252.33 o 
   3   7   4        8.52       56.63     80.11 o 
   4   7   4     4027.10     3549.97    313.49 o 
   5   7   4     2790.77     2388.61    310.22 o 
   6   7   4       67.77      172.51    240.81 o 
   7   7   4     1946.07     1161.54    878.76 o 
  -7   8   4       92.51      -81.00    208.28 o 
  -6   8   4      211.30      145.45    207.66 o 
  -5   8   4       36.98     -116.64    116.64 o 
  -4   8   4        4.17       -8.85    136.98 o 
  -3   8   4      197.56      212.75     99.19 o 
  -2   8   4       10.37       39.63     68.89 o 
  -1   8   4      704.64      797.26    126.09 o 
   0   8   4     2394.50     2450.57    184.02 o 
   1   8   4      167.34      146.01     85.57 o 
   2   8   4     1190.51      947.24    133.44 o 
   3   8   4       13.34        7.44    111.43 o 
   4   8   4        7.32       -8.25    139.26 o 
   5   8   4      254.57      135.63    171.02 o 
   6   8   4       14.36     -146.46    240.98 o 
   7   8   4       84.33     -128.24    230.58 o 
  -7   9   4      880.41      350.73    262.05 o 
  -6   9   4      812.84      902.98    302.43 o 
  -5   9   4      278.49      185.87    162.52 o 
  -4   9   4     5569.88     5409.35    398.03 o 
  -3   9   4     8835.67     9097.64    488.00 o 
  -2   9   4      576.91      512.48    108.78 o 
  -1   9   4    11576.26    11228.83    451.31 o 
   0   9   4      282.66      265.29    104.70 o 
   1   9   4     3191.31     3459.09    218.02 o 
   2   9   4    12950.28    12821.28    492.19 o 
   3   9   4      735.28      637.84    175.61 o 
   4   9   4     3596.26     3502.36    368.88 o 
   5   9   4     2561.31     2321.43    341.83 o 
   6   9   4       35.71        6.80    209.63 o 
  -7  10   4     1866.86      350.51    954.12 o 
  -6  10   4     1752.13     1016.59    333.94 o 
  -5  10   4     7957.63     8247.26    668.05 o 
  -4  10   4     1815.61     1962.88    305.67 o 
  -3  10   4    10317.27    10355.74    539.97 o 
  -2  10   4    15321.91    14930.96    647.17 o 
  -1  10   4      153.18      181.98    127.82 o 
   0  10   4    28079.01    29358.98    838.42 o 
   1  10   4    15207.27    15058.98    544.42 o 
   2  10   4      645.54      556.81    176.20 o 
   3  10   4    12737.43    12599.48    524.96 o 
   4  10   4     1600.60     1601.46    258.26 o 
   5  10   4     3811.48     3755.87    460.42 o 
   6  10   4     6258.80     6829.69    972.50 o 
  -6  11   4     5726.28     6015.20    900.60 o 
  -5  11   4      680.16      668.86    248.32 o 
  -4  11   4    12718.15    13091.46    664.78 o 
  -3  11   4     6714.32     6635.40    496.95 o 
  -2  11   4     7468.50     6477.20    459.37 o 
  -1  11   4    17234.96    16801.50    768.21 o 
   0  11   4     3050.29     3098.79    307.28 o 
   1  11   4     6618.39     6482.33    389.78 o 
   2  11   4    16225.68    15649.91    936.84 o 
   3  11   4      294.01      241.37    158.97 o 
   4  11   4     7573.93     7551.62    448.83 o 
   5  11   4    10395.81    11183.98    754.40 o 
   6  11   4      201.03     -112.95    234.39 o 
  -6  12   4     1263.24      694.89    646.93 o 
  -5  12   4     4497.44     4489.48    470.15 o 
  -4  12   4      548.04      387.15    276.32 o 
  -3  12   4     5791.68     5813.43    944.72 o 
  -2  12   4     6781.77     5430.30    778.44 o 
  -1  12   4        3.43       72.01    226.34 o 
   0  12   4     5037.26     4910.20    500.33 o 
   1  12   4     5321.17     5140.02    377.41 o 
   2  12   4      984.97      740.10    212.11 o 
   3  12   4     8553.47     8176.44    468.31 o 
   4  12   4     4123.32     4049.23    386.69 o 
   5  12   4     1770.29     1094.69    324.07 o 
  -5  13   4       51.77      186.65    215.25 o 
  -4  13   4      905.74      683.12    254.57 o 
  -3  13   4      656.31      850.30    267.65 o 
  -2  13   4      269.61      447.46    303.72 o 
  -1  13   4     1923.66     1515.57    354.48 o 
   0  13   4      685.19      573.98    267.77 o 
   1  13   4     1206.49     1016.91    243.04 o 
   2  13   4     3139.84     3056.44    350.85 o 
   3  13   4      341.84      302.66    181.59 o 
   4  13   4      692.53      476.57    223.88 o 
   5  13   4      448.81      449.42    268.14 o 
  -5  14   4      978.61      700.39    318.12 o 
  -4  14   4      149.47        3.84    226.66 o 
  -3  14   4     1215.72      918.91    294.03 o 
  -2  14   4      621.32      493.06    361.53 o 
  -1  14   4      273.84      117.96    254.37 o 
   0  14   4     1303.41      974.04    328.23 o 
   1  14   4       87.15      353.83    236.07 o 
   2  14   4      346.41      180.97    189.07 o 
   3  14   4     1848.33     1772.89    340.64 o 
   4  14   4      330.52      341.18    222.11 o 
  -4  15   4     5665.12     5646.11    612.51 o 
  -3  15   4     2034.85     1621.20    629.07 o 
  -2  15   4     2207.90     2228.50    514.41 o 
  -1  15   4    11878.94    12881.12    775.41 o 
   0  15   4     2667.47     2215.23    439.58 o 
   1  15   4     5326.74     4676.15    553.72 o 
   2  15   4     8525.22     8060.55   1006.82 o 
   3  15   4       52.88       13.66    198.45 o 
   4  15   4     3423.14     3079.30    573.84 o 
  -3  16   4     5967.99     5876.90    880.74 o 
  -2  16   4    10595.31    10064.30   2356.27 o 
  -1  16   4        9.49      -91.82    358.36 o 
   0  16   4    11542.87    13488.27    845.13 o 
   1  16   4     7260.89     7489.62    655.18 o 
   2  16   4     1771.65     1415.06    799.64 o 
   3  16   4    11775.48     5115.02   4537.40 o 
  -2  17   4     1315.40     1224.22    493.23 o 
  -1  17   4     9471.81    11396.79   1453.82 o 
   0  17   4     1345.40      649.00    543.57 o 
   1  17   4     3494.55     2263.62   1256.85 o 
   2  17   4     7235.11     9811.47   1311.59 o 
  -8   1   5        3.92       -9.63    190.09 o 
  -7   1   5     2070.77     1884.59    316.98 o 
  -6   1   5     4962.89     4790.16    456.09 o 
  -5   1   5      777.61      645.47    206.08 o 
  -4   1   5     2262.71     1909.29    148.19 o 
  -3   1   5     4005.62     3427.55    206.06 o 
  -2   1   5     6346.48     6119.95    240.00 o 
  -1   1   5     9490.91     9232.41    218.05 o 
   0   1   5     4801.49     5010.27    210.08 o 
   1   1   5     5154.07     4720.67    274.29 o 
   2   1   5    10848.84    10485.37    294.51 o 
   3   1   5      917.16      752.33     95.99 o 
   4   1   5     4255.94     4348.13    212.82 o 
   5   1   5     4646.88     4382.73    248.38 o 
   6   1   5      933.52     1086.77    311.31 o 
   7   1   5     4190.52     3900.20    577.25 o 
  -8   2   5     3411.40     4086.71    769.75 o 
  -7   2   5     1861.56     2148.93    333.44 o 
  -6   2   5     2710.83     2592.44    323.84 o 
  -5   2   5    14531.21    14856.45    594.72 o 
  -4   2   5     1476.23     1405.74    138.10 o 
  -3   2   5    25415.79    24948.56    460.29 o 
  -2   2   5    40062.12    40050.29    750.53 o 
  -1   2   5      958.31      869.77     79.13 o 
   0   2   5    31869.58    32603.15    531.64 o 
   1   2   5    29682.01    29832.20    639.08 o 
   2   2   5     7513.77     7527.98    226.39 o 
   3   2   5    32981.91    34326.07    632.51 o 
   4   2   5     9270.41     9554.99    343.81 o 
   5   2   5     2549.83     2627.78    313.14 o 
   6   2   5    11178.71    11409.53   1077.51 o 
   7   2   5      869.41      470.95    364.42 o 
  -8   3   5      266.47       50.02    197.58 o 
  -7   3   5     6014.99     6586.83    484.72 o 
  -6   3   5     8406.44     8546.14    496.27 o 
  -5   3   5      638.78      435.24    154.93 o 
  -4   3   5    29910.73    30804.38    548.92 o 
  -3   3   5    27385.90    27394.33    470.80 o 
  -2   3   5     3481.54     3109.22    145.09 o 
  -1   3   5    55716.89    56664.17    761.79 o 
   0   3   5    19511.24    20055.95    390.66 o 
   1   3   5    28232.21    29441.89    526.63 o 
   2   3   5    45560.02    45245.08    858.38 o 
   3   3   5     2633.38     2258.35    173.64 o 
   4   3   5    20601.20    20329.45    518.94 o 
   5   3   5    15730.12    15467.79    492.84 o 
   6   3   5      232.60      107.01    228.14 o 
   7   3   5     5808.20     5287.51    600.09 o 
  -8   4   5     3719.02     2244.20   1971.93 o 
  -7   4   5     1925.99     1683.07    313.84 o 
  -6   4   5     3648.00     4009.47    376.30 o 
  -5   4   5    11560.49    12079.41    897.63 o 
  -4   4   5     2781.79     2569.89    176.36 o 
  -3   4   5     5512.11     5307.25    206.61 o 
  -2   4   5    34924.66    34800.84    586.59 o 
  -1   4   5     2179.17     1948.57    133.13 o 
   0   4   5    25831.07    26159.24    464.15 o 
   1   4   5    30787.03    31941.18    545.75 o 
   2   4   5       36.32      -20.70     60.59 o 
   3   4   5    14057.18    13770.81    645.17 o 
   4   4   5     7798.82     7179.74    314.17 o 
   5   4   5     3990.85     4360.69    363.25 o 
   6   4   5     6234.77     5933.75    710.69 o 
   7   4   5     1459.93     1502.42    425.93 o 
  -8   5   5       36.51      274.77    227.06 o 
  -7   5   5      797.64      860.39    302.92 o 
  -6   5   5      563.06      441.79    225.62 o 
  -5   5   5      364.59      454.74    197.19 o 
  -4   5   5      982.55      925.73    131.42 o 
  -3   5   5      895.62      747.39    112.54 o 
  -2   5   5     1408.93     1332.35    134.00 o 
  -1   5   5     2945.04     2581.68    201.02 o 
   0   5   5       34.52       75.92     68.03 o 
   1   5   5      287.78      273.63     92.25 o 
   2   5   5      865.67      766.42    114.70 o 
   3   5   5      845.13      636.53    115.87 o 
   4   5   5     1065.48      959.17    142.83 o 
   5   5   5      569.18      596.90    171.91 o 
   6   5   5       35.83     -102.10    166.04 o 
   7   5   5      209.94      157.48    311.49 o 
  -8   6   5      958.70      575.49    327.45 o 
  -7   6   5      227.21      118.28    191.24 o 
  -6   6   5       98.60       -0.98    169.57 o 
  -5   6   5     4008.59     4049.06    418.62 o 
  -4   6   5      516.00      627.23    139.97 o 
  -3   6   5     1319.33     1193.61    139.52 o 
  -2   6   5    10351.22    10275.26    310.55 o 
  -1   6   5       35.45       -1.97     63.17 o 
   0   6   5     7306.61     7453.08    266.47 o 
   1   6   5     9318.03     9806.75    326.74 o 
   2   6   5       81.97      118.69     80.89 o 
   3   6   5     4214.78     4178.18    226.88 o 
   4   6   5     1692.48     1640.06    180.73 o 
   5   6   5      372.14      405.91    186.18 o 
   6   6   5      985.96     1030.00    275.49 o 
   7   6   5       19.46       49.02    271.16 o 
  -7   7   5     4243.96     4775.63    577.91 o 
  -6   7   5     6093.45     5736.17    713.17 o 
  -5   7   5       73.76      106.05    157.34 o 
  -4   7   5    17780.61    17378.44    507.96 o 
  -3   7   5     6492.93     6693.69    270.05 o 
  -2   7   5      961.73      673.13    116.05 o 
  -1   7   5    31273.92    30893.12    592.28 o 
   0   7   5     5973.80     5845.28    250.59 o 
   1   7   5     9426.32     9363.72    461.89 o 
   2   7   5    20210.87    20341.72    558.02 o 
   3   7   5      575.67      514.57    125.54 o 
   4   7   5    13282.22    13076.39    488.93 o 
   5   7   5     8306.63     8143.35    527.39 o 
   6   7   5       14.75      197.79    211.83 o 
   7   7   5     5611.45     6561.13   1014.79 o 
  -7   8   5     2081.99     1932.50    437.53 o 
  -6   8   5     3352.13     3809.72    491.80 o 
  -5   8   5    19801.22    20926.92    784.43 o 
  -4   8   5     1056.89      828.19    248.10 o 
  -3   8   5    11837.24    11243.17    351.22 o 
  -2   8   5    27605.45    27136.85    566.53 o 
  -1   8   5      258.69      228.71     89.62 o 
   0   8   5    29074.73    29499.79    603.13 o 
   1   8   5    32844.63    32916.09    643.16 o 
   2   8   5      237.21      262.11    103.33 o 
   3   8   5    23779.58    23711.88    676.42 o 
   4   8   5    10297.75    10440.12    465.49 o 
   5   8   5     1630.68     1456.49    298.14 o 
   6   8   5    12756.12    13236.97    976.34 o 
   7   8   5     1722.36     1246.05    626.46 o 
  -7   9   5     2529.41      943.86   1271.26 o 
  -6   9   5     4557.36     5025.86    590.59 o 
  -5   9   5      170.94       78.52    150.58 o 
  -4   9   5    14614.59    15640.67    667.28 o 
  -3   9   5     6115.40     5846.22    398.82 o 
  -2   9   5     4855.81     4851.67    245.18 o 
  -1   9   5    22497.09    21359.13    520.91 o 
   0   9   5     4935.71     4705.56    252.61 o 
   1   9   5     8395.26     8196.19    362.88 o 
   2   9   5    18583.60    17776.34    871.55 o 
   3   9   5      910.23      978.21    197.95 o 
   4   9   5     5068.27     5012.36    407.58 o 
   5   9   5     8407.66     9232.59    591.97 o 
   6   9   5       31.50      -53.16    210.36 o 
  -7  10   5      379.64      223.72    218.35 o 
  -6  10   5       45.47      174.26    240.41 o 
  -5  10   5     1770.41     2340.18    357.19 o 
  -4  10   5      430.29      167.27    161.50 o 
  -3  10   5     3176.32     2966.96    351.14 o 
  -2  10   5     1749.83     1372.10    265.62 o 
  -1  10   5      414.42      356.29    123.65 o 
   0  10   5     2924.12     3130.67    244.60 o 
   1  10   5      942.17      807.04    194.24 o 
   2  10   5     2548.89     2359.91    276.99 o 
   3  10   5     4146.21     3630.11    308.56 o 
   4  10   5      549.66      467.09    176.22 o 
   5  10   5       84.31      124.41    196.69 o 
   6  10   5     1549.99     1415.32    362.14 o 
  -6  11   5       62.43       20.15    240.83 o 
  -5  11   5       41.10       28.71    213.53 o 
  -4  11   5      231.95      125.51    168.49 o 
  -3  11   5      429.84      491.33    191.05 o 
  -2  11   5      500.44      526.87    307.83 o 
  -1  11   5      677.88      573.64    167.99 o 
   0  11   5      488.44      575.26    145.61 o 
   1  11   5      123.76      112.91    136.18 o 
   2  11   5       63.33      308.74    164.03 o 
   3  11   5      352.21      230.56    176.59 o 
   4  11   5      237.85      378.09    212.53 o 
   5  11   5       32.40      159.76    218.60 o 
   6  11   5       40.58      -28.34    242.35 o 
  -6  12   5      539.81      634.61    287.53 o 
  -5  12   5     3291.85     3737.49    574.15 o 
  -4  12   5      671.39      845.41    388.94 o 
  -3  12   5     3016.36     2864.18    388.76 o 
  -2  12   5     5710.01     4755.33    722.92 o 
  -1  12   5       13.81      -87.58    177.82 o 
   0  12   5     4609.61     4819.07    491.24 o 
   1  12   5     1266.39     1640.03    301.69 o 
   2  12   5      940.32      719.87    211.96 o 
   3  12   5     6659.53     6715.31    506.99 o 
   4  12   5      916.46      913.34    297.01 o 
   5  12   5      957.63      973.56    330.38 o 
  -5  13   5       19.47      -98.74    215.70 o 
  -4  13   5     8203.53     8102.01    584.78 o 
  -3  13   5     5976.71     6506.05    639.22 o 
  -2  13   5     1451.71     1476.65    570.60 o 
  -1  13   5    17480.94    17866.26    864.81 o 
   0  13   5     6221.48     6268.03    667.75 o 
   1  13   5     4638.82     4287.11    396.50 o 
   2  13   5    16711.25    16314.04    676.79 o 
   3  13   5     1782.59     1775.35    292.64 o 
   4  13   5     5489.09     6492.38    576.58 o 
   5  13   5     5817.63     5260.56    739.39 o 
  -5  14   5     5354.83     5735.53    911.45 o 
  -4  14   5      746.76      542.10    352.77 o 
  -3  14   5     5749.51     5932.14    668.93 o 
  -2  14   5    12213.39    11609.49    914.32 o 
  -1  14   5       17.52      -40.64    226.31 o 
   0  14   5    12834.48    14347.25    785.83 o 
   1  14   5     9671.26     9398.04    971.14 o 
   2  14   5      125.28      237.43    183.01 o 
   3  14   5    11060.30    11298.41    653.86 o 
   4  14   5     2851.81     1469.06    960.90 o 
  -4  15   5     4506.95     4371.79    729.17 o 
  -3  15   5     2699.73     2788.02    749.51 o 
  -2  15   5      394.67      165.72    357.99 o 
  -1  15   5     8000.16     8393.39    649.09 o 
   0  15   5      455.47      182.08    268.92 o 
   1  15   5     1654.20     1983.36    402.97 o 
   2  15   5     5083.33     5275.42    583.75 o 
   3  15   5      721.20      637.06    236.49 o 
  -3  16   5        5.10       50.04    352.24 o 
  -2  16   5      292.78     -251.02    316.45 o 
  -1  16   5        5.59      104.18    273.42 o 
   0  16   5      151.44      -36.14    260.19 o 
   1  16   5       27.07      171.00    250.89 o 
   2  16   5      122.74      -22.00    268.84 o 
   3  16   5      241.10     -255.72    255.72 o 
  -2  17   5      123.71      110.70    396.49 o 
  -1  17   5     1960.89      617.84    999.19 o 
   0  17   5     1841.73     1028.35    677.99 o 
   1  17   5      885.66      484.85    281.73 o 
  -7   0   6     5675.13     5897.98    788.19 o 
  -6   0   6     4605.68     4799.10    632.23 o 
  -5   0   6    20390.56    20487.06    864.91 o 
  -4   0   6     2772.17     2262.77    315.69 o 
  -3   0   6    37981.18    40629.46   1103.44 o 
  -2   0   6    28067.60    27362.93    795.24 o 
  -1   0   6     2403.20     2043.73    277.78 o 
   0   0   6    44098.97    47115.54    998.99 o 
   1   0   6    27480.92    29403.76   1199.33 o 
   2   0   6      188.17      301.62    216.56 o 
   3   0   6    34138.89    36834.57   1562.92 o 
   4   0   6    11818.06    13334.84    966.83 o 
   5   0   6      201.69      208.45    292.14 o 
   6   0   6    17038.28    15067.74   1225.16 o 
   7   0   6     3963.83     3891.64    841.78 o 
  -8   1   6      345.45      -42.86    203.13 o 
  -7   1   6     3648.75     3630.53    395.12 o 
  -6   1   6     7462.78     7862.15    568.83 o 
  -5   1   6       10.23      -62.79     87.36 o 
  -4   1   6    15373.83    14845.90    473.24 o 
  -3   1   6    26188.75    25492.20    583.74 o 
  -2   1   6     1155.86      960.76    137.57 o 
  -1   1   6    34482.76    34460.46    605.18 o 
   0   1   6     5881.95     5847.93    247.18 o 
   1   1   6     6627.46     6617.35    288.91 o 
   2   1   6    27781.85    25433.63   1441.48 o 
   3   1   6     2003.54     1951.35    166.92 o 
   4   1   6     6515.88     6170.95    401.21 o 
   5   1   6     9310.79    10099.14   1341.55 o 
   6   1   6       17.48     -191.37    191.37 o 
   7   1   6     3949.93     4386.29    622.85 o 
  -8   2   6      318.96      404.92    243.06 o 
  -7   2   6       20.92       95.61    159.45 o 
  -6   2   6      893.16      884.38    208.04 o 
  -5   2   6     1237.77     1082.47    209.20 o 
  -4   2   6     1224.52     1103.64    119.74 o 
  -3   2   6      375.28      270.86     94.97 o 
  -2   2   6    11088.54    10654.78    281.39 o 
  -1   2   6     1293.51     1372.57    101.25 o 
   0   2   6    21120.25    22062.22    426.20 o 
   1   2   6     3810.33     3995.86    229.38 o 
   2   2   6      159.80      232.99    115.67 o 
   3   2   6     6580.53     6454.31    442.48 o 
   4   2   6      768.44      733.82    181.09 o 
   5   2   6     1990.56     2056.71    363.20 o 
   6   2   6     1977.90     2474.02    456.69 o 
   7   2   6      284.65      287.84    322.30 o 
  -8   3   6        0.71      158.73    200.32 o 
  -7   3   6        6.65      197.91    185.83 o 
  -6   3   6      994.71      843.46    220.37 o 
  -5   3   6      582.67      591.00    145.15 o 
  -4   3   6     1436.52     1271.32    132.57 o 
  -3   3   6     4367.32     4319.22    244.60 o 
  -2   3   6       40.35       16.38     57.68 o 
  -1   3   6      490.13      480.75     82.51 o 
   0   3   6     2505.83     2421.94    141.88 o 
   1   3   6      398.29      196.91    163.47 o 
   2   3   6     2948.46     2725.23    146.99 o 
   3   3   6       40.43      -15.90     71.89 o 
   4   3   6      187.88      130.00    108.99 o 
   5   3   6     1285.56     1655.83    336.86 o 
   6   3   6      207.42      304.46    261.10 o 
   7   3   6      163.40      147.37    304.69 o 
  -8   4   6     1877.57      752.58    666.48 o 
  -7   4   6     1497.39     1591.76    301.64 o 
  -6   4   6      309.67      105.72    136.56 o 
  -5   4   6     8847.53     8906.33    401.57 o 
  -4   4   6     3436.44     3068.90    187.56 o 
  -3   4   6    10026.65     9834.43    322.40 o 
  -2   4   6    24551.03    24806.47    486.93 o 
  -1   4   6     2785.91     2944.15    198.91 o 
   0   4   6    25880.02    27468.29    503.76 o 
   1   4   6    30928.66    32964.89    565.82 o 
   2   4   6      454.16      450.53     95.17 o 
   3   4   6    18556.83    19230.64    471.68 o 
   4   4   6     8304.72     7716.23    590.01 o 
   5   4   6      446.10      492.71    191.96 o 
   6   4   6     4642.30     4855.71    544.95 o 
   7   4   6      873.81      795.89    588.12 o 
  -8   5   6      164.06       55.63    156.60 o 
  -7   5   6     5292.95     5278.75    558.71 o 
  -6   5   6    12236.47    11532.08    983.73 o 
  -5   5   6       92.87      211.81    139.84 o 
  -4   5   6    19864.90    20196.15    573.43 o 
  -3   5   6     9982.22     9386.47    356.75 o 
  -2   5   6     1901.05     1820.65    164.11 o 
  -1   5   6    51844.93    52114.11    802.41 o 
   0   5   6    16996.91    17234.84    396.83 o 
   1   5   6     9703.97     9352.96    299.66 o 
   2   5   6    40803.19    40804.92    686.28 o 
   3   5   6     1682.77     1591.30    160.83 o 
   4   5   6    11696.92    12178.63    468.04 o 
   5   5   6    13923.75    14658.60    561.89 o 
   6   5   6       63.63      172.18    245.27 o 
   7   5   6     7145.24     7240.63   1019.59 o 
  -7   6   6     2534.83     2169.08    565.38 o 
  -6   6   6     1044.91      894.04    290.28 o 
  -5   6   6    18122.11    18040.88    883.59 o 
  -4   6   6     3652.35     3437.82    226.39 o 
  -3   6   6     6961.33     6818.39    314.30 o 
  -2   6   6    32808.86    33435.77    626.72 o 
  -1   6   6     1870.64     1616.02    187.33 o 
   0   6   6    18827.80    18437.23    439.04 o 
   1   6   6    22227.77    21216.11    493.44 o 
   2   6   6      402.82      269.39    100.17 o 
   3   6   6    23447.17    23977.07    540.64 o 
   4   6   6    11061.95    10665.68    449.58 o 
   5   6   6     2728.66     2407.25    345.67 o 
   6   6   6     9136.00     8704.09    736.75 o 
   7   6   6     1180.58      451.32    492.00 o 
  -7   7   6     1092.32     1282.35    371.39 o 
  -6   7   6     2982.54     3106.70    548.68 o 
  -5   7   6      140.68       73.97    142.17 o 
  -4   7   6     8866.77     8811.99    338.54 o 
  -3   7   6     4552.13     4321.99    262.17 o 
  -2   7   6     1301.98     1097.29    143.12 o 
  -1   7   6    16146.07    15876.76    414.51 o 
   0   7   6     4829.03     4668.68    240.11 o 
   1   7   6     1493.00     1391.92    161.85 o 
   2   7   6    16513.70    16785.28    520.35 o 
   3   7   6     1818.55     1412.59    172.54 o 
   4   7   6     5179.29     5005.11    408.52 o 
   5   7   6    10073.54     9521.81    579.09 o 
   6   7   6      258.87      328.76    298.49 o 
  -7   8   6       24.07      -36.41    231.29 o 
  -6   8   6       25.74      112.40    226.39 o 
  -5   8   6      386.58      466.91    244.40 o 
  -4   8   6       57.66      150.41    140.80 o 
  -3   8   6      116.64      174.45    112.05 o 
  -2   8   6       38.28      105.17     96.52 o 
  -1   8   6      463.99      416.66    114.07 o 
   0   8   6       94.98      176.71     97.22 o 
   1   8   6     1074.31     1053.42    153.11 o 
   2   8   6      453.36      570.81    132.19 o 
   3   8   6       31.03      -11.07    112.15 o 
   4   8   6       63.23      192.47    177.69 o 
   5   8   6      645.76      376.75    223.68 o 
   6   8   6       50.34     -184.75    245.05 o 
  -7   9   6     1124.07      434.45    638.35 o 
  -6   9   6     1644.68     2084.55    424.65 o 
  -5   9   6      655.53      557.28    246.79 o 
  -4   9   6     4724.63     4711.68    381.30 o 
  -3   9   6     3990.83     3893.46    350.28 o 
  -2   9   6     1069.22      980.31    149.69 o 
  -1   9   6     7724.01     8193.99    330.27 o 
   0   9   6     1481.36     1370.94    175.69 o 
   1   9   6     1652.17     1540.13    176.69 o 
   2   9   6     4252.48     4098.45    383.46 o 
   3   9   6     1818.93     1540.67    236.53 o 
   4   9   6     3424.04     2947.88    385.26 o 
   5   9   6     4616.71     4807.45    564.08 o 
   6   9   6      102.24     -104.15    257.22 o 
  -6  10   6     2809.04     3308.45    545.45 o 
  -5  10   6     7942.29     7710.59   1590.81 o 
  -4  10   6     2183.14     2025.10    312.18 o 
  -3  10   6     7176.21     6463.99    557.16 o 
  -2  10   6     8967.99     9587.74    440.66 o 
  -1  10   6      350.22      306.69    140.10 o 
   0  10   6    18432.18    19303.09    537.49 o 
   1  10   6    16645.14    15881.49    578.14 o 
   2  10   6      265.59      167.38    154.35 o 
   3  10   6     9966.46     9791.59    478.30 o 
   4  10   6     6481.82     6221.54    804.34 o 
   5  10   6     1268.28     1011.17    516.81 o 
   6  10   6     7018.15     6817.13   1013.82 o 
  -6  11   6     5218.91     5944.17    650.26 o 
  -5  11   6        0.15     -140.99    208.73 o 
  -4  11   6     7328.44     7400.43    865.29 o 
  -3  11   6    14402.23    13851.67    833.97 o 
  -2  11   6     1283.38     1407.67    233.39 o 
  -1  11   6    16257.32    16863.34    601.51 o 
   0  11   6     9887.54     9829.61    393.87 o 
   1  11   6     7088.32     7632.66    811.61 o 
   2  11   6    19358.47    18723.69    776.59 o 
   3  11   6     2116.31     2125.14    283.99 o 
   4  11   6     5019.31     4802.04    508.51 o 
   5  11   6     7849.78     9264.48    891.70 o 
  -6  12   6      873.01     1172.23    417.69 o 
  -5  12   6     3951.55     4101.58    608.80 o 
  -4  12   6     1899.57     2137.43    353.52 o 
  -3  12   6     5643.11     5408.72    585.03 o 
  -2  12   6    12059.82    11892.02    678.31 o 
  -1  12   6      859.31      537.77    187.40 o 
   0  12   6     6971.35     8281.83    571.02 o 
   1  12   6     6219.57     6501.88    439.11 o 
   2  12   6      697.07      746.42    222.08 o 
   3  12   6     6534.98     6382.16    516.46 o 
   4  12   6     3754.96     3346.51    465.26 o 
   5  12   6      747.15      378.26    420.58 o 
  -5  13   6      178.77      389.13    301.42 o 
  -4  13   6      892.14     1026.21    357.27 o 
  -3  13   6      199.34      430.93    311.99 o 
  -2  13   6      793.57     1034.67    380.79 o 
  -1  13   6      786.29      915.14    294.12 o 
   0  13   6       80.58      -47.10    210.80 o 
   1  13   6     1213.86     1146.79    253.22 o 
   2  13   6      316.27      324.03    217.40 o 
   3  13   6      316.17      511.25    254.99 o 
   4  13   6      239.50      183.22    228.82 o 
  -5  14   6      658.10      517.79    346.18 o 
  -4  14   6      437.22      165.37    283.67 o 
  -3  14   6      759.65      975.65    397.67 o 
  -2  14   6     2072.46     1081.40    428.58 o 
  -1  14   6     1092.27      994.50    295.57 o 
   0  14   6      335.90      311.46    259.12 o 
   1  14   6     1123.45      544.45    297.93 o 
   2  14   6        0.31      130.99    189.97 o 
   3  14   6     1840.41     1822.89    366.04 o 
   4  14   6      562.00      431.97    631.06 o 
  -4  15   6     3624.44     3824.58    817.60 o 
  -3  15   6     2488.74     1968.60   1302.59 o 
  -2  15   6      812.73      892.97    460.51 o 
  -1  15   6     7663.55     9327.95    696.77 o 
   0  15   6     2703.18     2977.25    477.66 o 
   1  15   6     1778.33     1847.44    420.47 o 
   2  15   6     9694.66    10428.51    719.04 o 
   3  15   6      603.70      190.94    262.39 o 
  -3  16   6     3314.22     3121.91    696.32 o 
  -2  16   6    11063.55    13045.73   1509.88 o 
  -1  16   6      291.67      304.03    280.64 o 
   0  16   6     6229.79     5695.93    796.75 o 
   1  16   6     8254.33     9230.64    879.27 o 
   2  16   6      334.18      272.19    317.88 o 
  -1  17   6     8810.34    10485.02    981.14 o 
   0  17   6     2211.34     2415.78    658.41 o 
  -8   1   7      109.88       78.67    193.98 o 
  -7   1   7     1892.92     1682.33    505.13 o 
  -6   1   7     5226.79     5344.92    500.80 o 
  -5   1   7      770.22      710.59    154.60 o 
  -4   1   7     3847.40     3534.47    247.59 o 
  -3   1   7    16805.05    17138.05    589.93 o 
  -2   1   7      587.23      446.71     78.25 o 
  -1   1   7    10357.41    10226.34    315.75 o 
   0   1   7     7893.73     7508.27    306.52 o 
   1   1   7     2684.89     2409.22    180.89 o 
   2   1   7    12684.08    13364.76    614.02 o 
   3   1   7     3690.76     3401.47    294.60 o 
   4   1   7      334.52      370.68    213.60 o 
   5   1   7     1974.78     1574.42    352.46 o 
   6   1   7       37.99      290.62    276.34 o 
   7   1   7     1639.57     1873.48    795.61 o 
  -8   2   7     4369.84     2677.97   2313.94 o 
  -7   2   7     4915.31     5450.62    703.55 o 
  -6   2   7      614.85      507.65    192.92 o 
  -5   2   7    12854.12    13418.03    771.11 o 
  -4   2   7     6988.26     6960.83    334.65 o 
  -3   2   7     9275.16     9351.04    397.35 o 
  -2   2   7    31177.26    31181.01    540.96 o 
  -1   2   7     4769.33     4625.73    175.30 o 
   0   2   7    12157.50    11138.86    642.13 o 
   1   2   7    31357.42    30793.63    682.33 o 
   2   2   7      222.46       25.40    105.90 o 
   3   2   7    21369.63    20139.22    627.35 o 
   4   2   7    10506.66     9890.61    621.45 o 
   5   2   7      242.94      171.25    204.38 o 
   6   2   7     9598.53    10398.03    751.46 o 
   7   2   7     3186.74     2687.54    531.13 o 
  -8   3   7      969.84      224.18    263.40 o 
  -7   3   7     3868.38     4433.37    440.40 o 
  -6   3   7     8988.67     8895.55    589.13 o 
  -5   3   7       62.71      136.98     99.55 o 
  -4   3   7    24280.72    23950.27    571.38 o 
  -3   3   7    20288.95    20368.06    480.47 o 
  -2   3   7     3268.50     2892.46    161.83 o 
  -1   3   7    36476.74    36575.02    598.67 o 
   0   3   7    23650.45    24045.02    448.29 o 
   1   3   7     8987.96     8744.62    359.00 o 
   2   3   7    32000.73    31060.02    767.31 o 
   3   3   7     5607.27     5669.09    359.66 o 
   4   3   7    11303.87    12221.44    681.34 o 
   5   3   7    17076.72    17762.67    889.24 o 
   6   3   7     1299.00      933.63    663.77 o 
   7   3   7     4825.60     3908.42   1560.03 o 
  -8   4   7     1865.33      299.70    498.39 o 
  -7   4   7     1731.08     1377.57    296.77 o 
  -6   4   7     2063.78     1627.37    289.35 o 
  -5   4   7    10160.93    10058.58    395.12 o 
  -4   4   7     2192.62     2308.80    216.03 o 
  -3   4   7     5430.15     5464.36    368.57 o 
  -2   4   7    23258.63    23357.92    486.01 o 
  -1   4   7      315.02      340.80     87.08 o 
   0   4   7    20144.49    20908.58    433.88 o 
   1   4   7    23255.62    23544.92    464.03 o 
   2   4   7       51.40       89.49     68.25 o 
   3   4   7    10853.08     9987.39    496.86 o 
   4   4   7    10899.39    10647.71    513.96 o 
   5   4   7     1754.60     2047.94    389.01 o 
   6   4   7     6952.66     7101.06    645.24 o 
  -8   5   7        4.20      274.22    241.65 o 
  -7   5   7      274.83      146.43    234.63 o 
  -6   5   7      398.92      192.76    229.48 o 
  -5   5   7       37.89      -37.29    102.05 o 
  -4   5   7       83.00       52.21    106.41 o 
  -3   5   7      661.93      488.50    127.36 o 
  -2   5   7        4.93      -35.84     68.26 o 
  -1   5   7     1734.66     1656.49    155.05 o 
   0   5   7     1780.58     1945.53    163.87 o 
   1   5   7      694.57      616.09    111.09 o 
   2   5   7     1228.45     1247.11    150.90 o 
   3   5   7      191.36      175.85    127.16 o 
   4   5   7     1139.68      886.89    197.74 o 
   5   5   7      647.00      548.84    221.52 o 
   6   5   7        1.62      -18.32    346.35 o 
   7   5   7      275.43      258.63    218.43 o 
  -7   6   7      381.18      614.30    286.99 o 
  -6   6   7        3.94     -164.00    182.96 o 
  -5   6   7     2359.42     1940.60    269.44 o 
  -4   6   7       62.56      159.10    117.31 o 
  -3   6   7      532.32      405.40    122.39 o 
  -2   6   7     4585.74     4179.48    224.52 o 
  -1   6   7      250.39      280.73     94.54 o 
   0   6   7     3064.44     3060.32    202.21 o 
   1   6   7     2011.90     1780.78    177.59 o 
   2   6   7      106.32      171.68     91.50 o 
   3   6   7     1858.92     1440.69    206.30 o 
   4   6   7     2504.20     2712.48    295.97 o 
   5   6   7      282.62       35.46    199.37 o 
   6   6   7     2153.70     1646.59    432.56 o 
  -7   7   7     2869.82     1923.00   1024.47 o 
  -6   7   7     6202.92     7059.21    628.22 o 
  -5   7   7      243.85      169.81    196.98 o 
  -4   7   7    12363.96    12412.10    467.24 o 
  -3   7   7     7581.38     7223.77    350.18 o 
  -2   7   7       12.02       61.75     91.79 o 
  -1   7   7    28098.20    27359.84    580.96 o 
   0   7   7     9567.11     9271.03    330.51 o 
   1   7   7     3419.73     3076.87    214.01 o 
   2   7   7    15766.38    15715.17    432.56 o 
   3   7   7     3536.53     3481.44    279.87 o 
   4   7   7     7889.43     7776.30    803.83 o 
   5   7   7     8310.91     8203.84    679.27 o 
   6   7   7      291.54      455.48    295.57 o 
  -7   8   7     1885.30      846.36    986.75 o 
  -6   8   7      792.07      812.04    291.41 o 
  -5   8   7    15440.23    14950.23    868.94 o 
  -4   8   7     3436.79     3132.17    367.41 o 
  -3   8   7     5268.64     4926.40    293.80 o 
  -2   8   7    28397.51    28521.61    624.88 o 
  -1   8   7     1972.19     1783.39    189.97 o 
   0   8   7    24254.27    24089.74    571.17 o 
   1   8   7    25996.43    26285.63    598.54 o 
   2   8   7        7.11       70.42    106.72 o 
   3   8   7    22002.78    22340.80   1071.01 o 
   4   8   7    10211.13    10590.47    625.33 o 
   5   8   7      939.98     1029.71    348.18 o 
   6   8   7     7473.56     8278.92   1068.24 o 
  -7   9   7     1506.98     1957.39    451.76 o 
  -6   9   7     4722.06     4813.47    626.39 o 
  -5   9   7      312.96      108.06    382.62 o 
  -4   9   7     6386.74     7252.02    576.22 o 
  -3   9   7     9022.67    10137.72    756.50 o 
  -2   9   7      198.88      259.47    142.70 o 
  -1   9   7    19494.40    18727.81    513.12 o 
   0   9   7     9422.72     8937.40    356.86 o 
   1   9   7     2343.29     2430.60    228.98 o 
   2   9   7    19220.76    18668.82    517.73 o 
   3   9   7     4597.98     4455.67    437.52 o 
   4   9   7     4798.43     4572.40    452.98 o 
   5   9   7    10213.72     9754.46    797.54 o 
   6   9   7      117.30      102.80    241.03 o 
  -6  10   7       29.37     -137.30    209.80 o 
  -5  10   7     1447.07     1644.52    390.35 o 
  -4  10   7     1097.89      903.55    301.46 o 
  -3  10   7     1271.22     1167.98    248.73 o 
  -2  10   7     3610.43     3479.20    315.48 o 
  -1  10   7     3018.10     3037.52    258.52 o 
   0  10   7      384.31      322.57    136.09 o 
   1  10   7     2131.65     2302.88    228.38 o 
   2  10   7      891.93      699.65    188.60 o 
   3  10   7     1643.06     2025.10    326.86 o 
   4  10   7     1340.98     1397.70    317.21 o 
   5  10   7        4.19      -15.18    220.21 o 
  -6  11   7       29.48       84.00    287.24 o 
  -5  11   7        7.48      220.19    236.89 o 
  -4  11   7      111.40      196.53    243.61 o 
  -3  11   7      183.36      358.52    218.99 o 
  -2  11   7       13.13      -20.48    131.37 o 
  -1  11   7      417.87      243.13    159.87 o 
   0  11   7     1051.61     1024.28    180.82 o 
   1  11   7       48.71       51.23    150.20 o 
   2  11   7      248.39      255.73    167.16 o 
   3  11   7      115.05      278.49    189.18 o 
   4  11   7      248.54       91.32    234.81 o 
   5  11   7      148.66      122.56    239.46 o 
  -6  12   7      254.18      581.02    362.95 o 
  -5  12   7     3905.06     4684.50    611.72 o 
  -4  12   7     2180.87     1780.94    431.52 o 
  -3  12   7     1255.55      907.25    353.90 o 
  -2  12   7     8392.72     8491.61    550.94 o 
  -1  12   7     2848.37     2666.37    330.05 o 
   0  12   7     1570.90     1399.53    342.43 o 
   1  12   7     7365.03     7311.05    458.43 o 
   2  12   7       75.40      -86.01    198.18 o 
   3  12   7     5155.34     5360.70    657.58 o 
   4  12   7     2196.71     2195.50    398.03 o 
   5  12   7       95.57      217.98    218.73 o 
  -5  13   7      132.54      -74.89    278.94 o 
  -4  13   7     7655.70     8111.36    856.01 o 
  -3  13   7     9268.13     9959.26    807.81 o 
  -2  13   7      592.72      697.34    274.55 o 
  -1  13   7    11145.21    11789.61    713.21 o 
   0  13   7     5028.77     5111.38    545.09 o 
   1  13   7     3705.24     4005.45    392.07 o 
   2  13   7    16042.80    17899.20    823.01 o 
   3  13   7     1675.16     1612.51    339.19 o 
   4  13   7     2350.97     1238.31    871.84 o 
  -4  14   7     1815.38      633.71    850.85 o 
  -3  14   7     3475.15     3839.58    809.08 o 
  -2  14   7    12007.91    12991.67    769.28 o 
  -1  14   7      130.08      162.67    243.04 o 
   0  14   7     8966.61     9945.42    947.10 o 
   1  14   7    13036.54    14057.76    789.49 o 
   2  14   7        7.79      213.91    227.56 o 
   3  14   7     7003.86     7158.88    590.17 o 
  -4  15   7     2876.07     3474.74    686.62 o 
  -3  15   7     1514.66     1018.35   1171.37 o 
  -2  15   7      152.23      568.47    394.45 o 
  -1  15   7     5778.16     6936.76    660.78 o 
   0  15   7     1501.91     1442.98    386.75 o 
   1  15   7      834.98     1264.50    371.02 o 
   2  15   7     4194.32     4594.20    737.25 o 
   3  15   7      223.91      264.64    369.50 o 
  -2  16   7       95.10     -102.58    296.66 o 
  -1  16   7       13.43      210.74    288.70 o 
   0  16   7      181.88      -49.24    267.13 o 
   1  16   7        3.05      -86.21    278.99 o 
   2  16   7      179.67      141.40    353.48 o 
  -7   0   8     5189.13     6129.52    820.35 o 
  -6   0   8       95.11       23.71    166.01 o 
  -5   0   8    15905.95    16816.76    810.45 o 
  -4   0   8    10460.05    10604.59    591.92 o 
  -3   0   8     7890.54     7459.67    460.43 o 
  -2   0   8    37521.38    37191.73    753.06 o 
  -1   0   8     7669.21     7091.29    379.43 o 
   0   0   8    24278.24    25663.59    701.01 o 
   1   0   8    63439.50    68821.53   2328.30 o 
   2   0   8      248.99        2.34    214.50 o 
   3   0   8    29385.10    27395.49   1434.17 o 
   4   0   8     5028.65     4674.33    659.58 o 
   5   0   8      593.13      615.74    378.57 o 
   6   0   8    13682.46    14541.18   1285.21 o 
   7   0   8     3871.16     2793.99    773.77 o 
  -8   1   8      631.32       14.20    315.57 o 
  -7   1   8     1580.50     1986.01    563.80 o 
  -6   1   8     6716.31     7165.92    412.48 o 
  -5   1   8       36.75        9.11    108.96 o 
  -4   1   8    15432.95    15392.29    509.02 o 
  -3   1   8    19061.35    19778.14    541.10 o 
  -2   1   8      358.89      304.42     76.78 o 
  -1   1   8    24098.52    23841.50    519.65 o 
   0   1   8    11741.08    11751.67    398.39 o 
   1   1   8     1683.01     1500.54    162.58 o 
   2   1   8    38762.22    38689.14   1166.35 o 
   3   1   8     2764.10     2805.49    448.92 o 
   4   1   8     2297.88     2440.63    399.29 o 
   5   1   8    12072.49    12026.66    756.17 o 
   6   1   8     1111.59     1346.58    383.61 o 
   7   1   8     3290.07     2871.51    574.99 o 
  -7   2   8      687.88      438.82    221.30 o 
  -6   2   8      424.24      266.90    149.80 o 
  -5   2   8     7656.86     7374.30    484.16 o 
  -4   2   8      610.43      386.37    135.26 o 
  -3   2   8      657.13      519.06    129.15 o 
  -2   2   8     5407.64     5285.96    214.46 o 
  -1   2   8      338.75      405.34     78.37 o 
   0   2   8     1608.60     1420.99    138.50 o 
   1   2   8     5638.12     5334.07    274.85 o 
   2   2   8       12.85       61.72     97.95 o 
   3   2   8     2679.03     2391.17    354.59 o 
   4   2   8     3763.58     4139.30    473.91 o 
   5   2   8       65.72      300.72    234.05 o 
   6   2   8     2181.89     2655.02    477.70 o 
   7   2   8      644.85      351.53    340.26 o 
  -8   3   8       18.98     -112.52    134.36 o 
  -7   3   8      329.08      353.54    228.88 o 
  -6   3   8      162.10      129.31    133.97 o 
  -5   3   8       43.61       28.02     93.56 o 
  -4   3   8      254.36      182.67    105.79 o 
  -3   3   8     3604.96     3192.57    210.83 o 
  -2   3   8       10.78       -8.79     57.66 o 
  -1   3   8      209.70      129.58     70.80 o 
   0   3   8      500.84      427.93     93.05 o 
   1   3   8       10.16       16.68     92.36 o 
   2   3   8      311.32      409.32    141.78 o 
   3   3   8     2995.90     2849.38    394.44 o 
   4   3   8       49.79       59.69    360.22 o 
   5   3   8     1441.95     1482.65    489.12 o 
   6   3   8      439.44      282.98    311.57 o 
   7   3   8        8.85     -147.16    268.64 o 
  -8   4   8     1120.89      448.40    231.39 o 
  -7   4   8     2264.93     2576.68    399.98 o 
  -6   4   8      515.87      543.71    170.82 o 
  -5   4   8     4341.93     4662.24    279.71 o 
  -4   4   8     4265.37     4141.73    253.93 o 
  -3   4   8     3746.09     3290.89    246.05 o 
  -2   4   8     8230.96     7907.93    280.43 o 
  -1   4   8     1451.14     1303.71    139.87 o 
   0   4   8     9218.53     9136.39    289.08 o 
   1   4   8     5726.29     5341.03    211.13 o 
   2   4   8      763.16      844.66    204.56 o 
   3   4   8     8660.64     8314.17    518.94 o 
   4   4   8    10552.99    11211.01    680.65 o 
   5   4   8      158.64       71.96    277.57 o 
   6   4   8     5539.83     5960.31    659.62 o 
  -7   5   8     3326.95     4019.79    762.02 o 
  -6   5   8    11686.45    11103.78   1188.01 o 
  -5   5   8     1790.17     1808.77    213.87 o 
  -4   5   8    11036.63    10272.33    429.16 o 
  -3   5   8    13654.22    12624.63    535.81 o 
  -2   5   8       19.17      -51.63     73.32 o 
  -1   5   8    37719.66    37524.63    669.82 o 
   0   5   8    22978.45    23750.85    506.00 o 
   1   5   8     1763.97     1613.57    160.47 o 
   2   5   8    25851.57    26409.93    672.59 o 
   3   5   8    10333.49    10618.60    446.39 o 
   4   5   8     5818.40     6253.48    434.31 o 
   5   5   8    11784.98    11458.39    623.78 o 
   6   5   8      430.57      742.86    350.52 o 
  -7   6   8     3222.09     3093.01    535.31 o 
  -6   6   8      604.10      347.69    242.06 o 
  -5   6   8    10385.97    11080.48    482.20 o 
  -4   6   8     5030.53     4965.70    314.63 o 
  -3   6   8     4430.70     4045.05    271.31 o 
  -2   6   8    29906.83    31432.99    640.94 o 
  -1   6   8     9093.54     8889.33    397.51 o 
   0   6   8    12313.45    11895.56    367.41 o 
   1   6   8    15898.92    15764.00    649.11 o 
   2   6   8      768.59      586.99    159.21 o 
   3   6   8    12506.24    12892.32    503.63 o 
   4   6   8    15135.81    15061.24    665.25 o 
   5   6   8      339.72      559.52    285.86 o 
   6   6   8     5389.01     4127.30    879.16 o 
  -7   7   8      763.36      831.93    322.57 o 
  -6   7   8     2330.05     2083.57    425.46 o 
  -5   7   8      322.16      276.12    191.82 o 
  -4   7   8     1631.10     1475.38    223.27 o 
  -3   7   8     6352.61     6797.62    458.28 o 
  -2   7   8        5.48       89.14     90.55 o 
  -1   7   8    12074.55    11877.10    384.83 o 
   0   7   8     4075.11     3793.76    339.33 o 
   1   7   8     1043.20      969.14    150.97 o 
   2   7   8     5921.80     5449.93    326.36 o 
   3   7   8     1940.80     1990.18    296.22 o 
   4   7   8     3161.19     3292.74    505.76 o 
   5   7   8     5975.84     6413.08    635.65 o 
   6   7   8      243.79       94.13    294.75 o 
  -7   8   8       52.37      344.64    293.55 o 
  -6   8   8       28.08      119.01    203.84 o 
  -5   8   8      102.82      318.62    213.60 o 
  -4   8   8       43.26      -72.06    139.39 o 
  -3   8   8       24.22       38.30    110.74 o 
  -2   8   8       32.73      -40.89    109.70 o 
  -1   8   8        0.71       63.00     98.55 o 
   0   8   8      808.26      951.99    160.55 o 
   1   8   8      191.82      249.07    123.19 o 
   2   8   8      125.04        9.53    112.28 o 
   3   8   8      478.51      507.43    172.64 o 
   4   8   8        0.98     -163.11    163.11 o 
   5   8   8       16.40     -181.83    181.83 o 
   6   8   8        9.35      132.23    232.21 o 
  -6   9   8     1058.26     1158.53    363.02 o 
  -5   9   8       57.73     -200.47    200.47 o 
  -4   9   8     2013.84     1700.20    321.78 o 
  -3   9   8     2455.41     2866.66    525.95 o 
  -2   9   8       58.22       54.19    114.13 o 
  -1   9   8     8111.15     8619.41    367.05 o 
   0   9   8     4319.94     4544.25    284.97 o 
   1   9   8     2025.07     1859.26    209.75 o 
   2   9   8     5569.29     6082.91    357.87 o 
   3   9   8      208.83      654.56    223.01 o 
   4   9   8     2847.04     1825.68    370.56 o 
   5   9   8     2989.55     3101.33   1176.11 o 
  -6  10   8      191.65       -5.42    265.76 o 
  -5  10   8     8569.48     9837.03    762.27 o 
  -4  10   8     6065.58     5730.40    460.03 o 
  -3  10   8     3264.91     3322.22    390.89 o 
  -2  10   8    14285.80    15013.22    577.38 o 
  -1  10   8     2911.57     3055.09    344.31 o 
   0  10   8    15507.32    16658.50    531.87 o 
   1  10   8    24271.16    24843.49    696.18 o 
   2  10   8       38.51      132.74    162.34 o 
   3  10   8    11198.97    12385.07    674.02 o 
   4  10   8     5772.23     5818.36    506.87 o 
   5  10   8      345.13      271.50    479.09 o 
  -6  11   8     7506.30     9773.70   1546.71 o 
  -5  11   8       95.58      125.42    264.16 o 
  -4  11   8     9834.65    10852.95    902.45 o 
  -3  11   8    16426.23    17506.03    751.28 o 
  -2  11   8      164.47      442.35    183.48 o 
  -1  11   8    10913.54    10912.00    507.13 o 
   0  11   8     9541.76     9826.81    422.87 o 
   1  11   8     2398.24     2135.60    309.39 o 
   2  11   8    17667.14    19653.22    837.93 o 
   3  11   8     3634.40     3507.15    449.44 o 
   4  11   8     2358.43     2514.32    402.20 o 
   5  11   8     8420.74     9801.85   1153.43 o 
  -5  12   8     4336.95     6249.21    919.01 o 
  -4  12   8     1390.98     1241.24    412.00 o 
  -3  12   8     3535.60     2610.01    380.69 o 
  -2  12   8     8658.66     8941.18    483.53 o 
  -1  12   8      973.24      852.44    239.13 o 
   0  12   8     3963.87     4275.78    414.90 o 
   1  12   8     9904.27     9764.20    749.22 o 
   2  12   8       86.24       96.75    225.36 o 
   3  12   8     4524.26     4276.96    506.26 o 
   4  12   8     4485.95     4974.85    709.91 o 
  -5  13   8        0.07     -213.27    213.27 o 
  -4  13   8      464.10      657.70    343.47 o 
  -3  13   8      193.09      531.94    342.29 o 
  -2  13   8       44.77      148.76    193.80 o 
  -1  13   8      673.14      544.39    273.86 o 
   0  13   8     1013.33     1503.80    340.79 o 
   1  13   8      510.54      484.50    211.87 o 
   2  13   8     1126.86     1075.90    307.99 o 
   3  13   8      197.28      -27.62    454.47 o 
   4  13   8      444.16      -83.10    184.63 o 
  -4  14   8      497.56      165.38    420.96 o 
  -3  14   8      410.87      693.62    504.03 o 
  -2  14   8     1441.79     1432.21    465.02 o 
  -1  14   8      417.30      791.29    312.94 o 
   0  14   8      466.22      616.78    301.87 o 
   1  14   8      979.54     1184.08    431.15 o 
   2  14   8      165.58      602.85    269.91 o 
   3  14   8     1433.54     1274.33    342.34 o 
  -3  15   8     4477.91     5197.05   1149.72 o 
  -2  15   8        0.78       87.17    264.70 o 
  -1  15   8     5450.51     6573.01    630.53 o 
   0  15   8     4352.55     4666.47    553.48 o 
   1  15   8      200.02      737.27    365.49 o 
   2  15   8     8174.35     9923.97    910.71 o 
  -2  16   8     8905.56     8607.47   1593.15 o 
  -1  16   8     1236.08      807.81    327.11 o 
   0  16   8     3273.89     2589.78   1012.07 o 
   1  16   8     7708.68     8733.69    876.26 o 
  -8   1   9      312.16       56.99    183.70 o 
  -7   1   9     1211.68      923.82    434.50 o 
  -6   1   9     3311.52     3331.66    370.61 o 
  -5   1   9       23.39      171.19    117.43 o 
  -4   1   9     3850.94     3696.79    280.74 o 
  -3   1   9    11991.29    11393.74    463.00 o 
  -2   1   9       62.68       76.94     66.54 o 
  -1   1   9     6955.20     6965.67    374.56 o 
   0   1   9     7681.71     8216.26    232.77 o 
   1   1   9      435.33      329.22    110.69 o 
   2   1   9    12129.27    11822.64    644.10 o 
   3   1   9     8255.29     7206.84    549.67 o 
   4   1   9      167.38      652.88    264.26 o 
   5   1   9     5480.82     5051.64    579.07 o 
   6   1   9      777.74     1019.28    395.26 o 
  -8   2   9     3643.27     1345.32   1317.73 o 
  -7   2   9     4916.03     5265.96    484.38 o 
  -6   2   9      379.86      350.72    147.22 o 
  -5   2   9    14922.62    14356.78    632.39 o 
  -4   2   9    12312.27    11585.07    458.66 o 
  -3   2   9     4312.24     4121.87    269.63 o 
  -2   2   9    29851.75    30356.94    636.05 o 
  -1   2   9     9687.74     9325.76    254.90 o 
   0   2   9     7772.04     7374.89    266.07 o 
   1   2   9    37234.21    39517.95   1203.90 o 
   2   2   9     3162.10     3098.15    386.31 o 
   3   2   9    15361.18    15611.87    854.36 o 
   4   2   9    13030.73    14262.39   1058.34 o 
   5   2   9       20.77       66.97    244.65 o 
   6   2   9     9039.78     9502.32   1102.25 o 
  -7   3   9     1295.31     1599.14    325.75 o 
  -6   3   9     6498.59     7369.24    388.07 o 
  -5   3   9     1591.02     1278.71    204.57 o 
  -4   3   9     9349.94     8985.14    362.25 o 
  -3   3   9    17017.47    17183.68    467.84 o 
  -2   3   9        6.12       66.17     68.78 o 
  -1   3   9    23311.57    22535.00    475.61 o 
   0   3   9    27708.42    28153.54    527.08 o 
   1   3   9     2766.67     2139.94    230.36 o 
   2   3   9    27920.43    29359.29   1460.00 o 
   3   3   9     7350.41     7133.78    547.81 o 
   4   3   9     7403.69     7433.08    588.27 o 
   5   3   9    13529.81    14120.26    866.46 o 
   6   3   9     1942.29     2261.10    483.86 o 
  -7   4   9     2040.72     2359.45    376.55 o 
  -6   4   9       10.93       16.95    122.83 o 
  -5   4   9     4157.65     4318.67    277.05 o 
  -4   4   9     3477.49     3693.70    254.15 o 
  -3   4   9      991.31      988.07    153.24 o 
  -2   4   9    13179.76    13246.00    401.73 o 
  -1   4   9     2369.75     2052.83    171.21 o 
   0   4   9     6883.60     5962.52    246.16 o 
   1   4   9    13993.08    13378.29    436.93 o 
   2   4   9       34.76      129.00    139.48 o 
   3   4   9     4937.53     4844.43    453.03 o 
   4   4   9     6840.51     6682.18    571.71 o 
   5   4   9      292.04      443.69    290.40 o 
   6   4   9     2725.76     2120.44    465.99 o 
  -7   5   9      359.52      324.05    271.46 o 
  -6   5   9      732.80      709.83    203.80 o 
  -5   5   9      156.61      103.01    108.24 o 
  -4   5   9     2059.81     1902.96    238.31 o 
  -3   5   9     1120.25     1029.43    151.60 o 
  -2   5   9       25.96      -81.17     81.17 o 
  -1   5   9     1157.85     1112.67    147.80 o 
   0   5   9     1189.23     1204.29    154.07 o 
   1   5   9      270.28      163.14    108.69 o 
   2   5   9      393.48      459.45    144.90 o 
   3   5   9      329.31       65.44    145.77 o 
   4   5   9      134.97      -66.90    153.69 o 
   5   5   9      240.34      170.48    208.53 o 
   6   5   9       10.81     -165.13    271.87 o 
  -7   6   9      323.15      -77.02    226.57 o 
  -6   6   9        1.18      166.72    235.05 o 
  -5   6   9     1023.17     1053.98    204.56 o 
  -4   6   9      280.27      347.64    145.62 o 
  -3   6   9       83.80      237.45    105.48 o 
  -2   6   9     5878.48     5839.26    287.12 o 
  -1   6   9      679.49      630.60    129.74 o 
   0   6   9     1202.26      956.40    146.42 o 
   1   6   9     3089.11     3072.30    253.85 o 
   2   6   9      140.26      114.18    121.26 o 
   3   6   9      469.04      503.44    323.31 o 
   4   6   9     1002.72      681.77    220.23 o 
   5   6   9      223.37       52.48    253.66 o 
   6   6   9      697.93       67.92    350.95 o 
  -7   7   9     1096.98      910.35    349.74 o 
  -6   7   9     6027.48     5727.71    597.28 o 
  -5   7   9      870.94      388.35    269.82 o 
  -4   7   9     6052.59     6180.63    366.25 o 
  -3   7   9     7712.28     7654.10    338.22 o 
  -2   7   9      472.86      390.47    137.38 o 
  -1   7   9    14607.41    14577.97    544.49 o 
   0   7   9     9067.80     8027.99    335.22 o 
   1   7   9     1136.71      834.76    172.28 o 
   2   7   9    11166.29    11567.37    465.63 o 
   3   7   9     5279.18     5045.37    389.21 o 
   4   7   9     2570.96     2261.80    433.60 o 
   5   7   9     6988.98     6817.62    686.44 o 
   6   7   9      653.50       40.44    218.55 o 
  -7   8   9     2932.35     2657.55    519.53 o 
  -6   8   9      150.94      -96.02    244.90 o 
  -5   8   9    10921.99    11745.56    640.62 o 
  -4   8   9     3383.86     3613.25    378.35 o 
  -3   8   9     2155.79     1839.38    216.24 o 
  -2   8   9    20907.06    20995.04    669.53 o 
  -1   8   9     3693.82     3570.42    257.62 o 
   0   8   9     7875.14     7449.26    372.87 o 
   1   8   9    16165.39    16612.15    558.95 o 
   2   8   9      362.26      457.33    159.09 o 
   3   8   9    11678.91    11710.71    798.46 o 
   4   8   9    13792.72    14889.37   1452.58 o 
   5   8   9        3.84       30.09    241.63 o 
  -6   9   9     7683.27     7021.19    943.19 o 
  -5   9   9      906.71     1358.66    366.74 o 
  -4   9   9     4033.32     4818.05    430.21 o 
  -3   9   9    12138.32    12298.82    600.36 o 
  -2   9   9        0.73       81.32    122.44 o 
  -1   9   9    17866.75    17373.34    532.06 o 
   0   9   9     9815.18     9623.07    412.34 o 
   1   9   9      899.81      722.09    185.78 o 
   2   9   9    11334.13    12193.15    508.87 o 
   3   9   9     4788.91     4541.51    502.13 o 
   4   9   9     1164.46     1361.68    372.98 o 
   5   9   9     7136.05     7801.13   1047.63 o 
  -6  10   9      279.28      193.89    397.12 o 
  -5  10   9     1743.54     1818.83    425.27 o 
  -4  10   9     1022.61      826.64    255.91 o 
  -3  10   9     1288.83     1017.86    249.82 o 
  -2  10   9     7426.04     7619.52    428.44 o 
  -1  10   9     1176.15     1266.72    205.74 o 
   0  10   9     3649.19     3833.19    292.28 o 
   1  10   9     5202.01     4823.31    348.57 o 
   2  10   9      576.73      431.19    235.24 o 
   3  10   9     1888.37     2101.18    348.28 o 
   4  10   9     1416.58     1738.54    425.00 o 
   5  10   9        8.43      -78.02    188.63 o 
  -5  11   9      230.26      338.75    319.83 o 
  -4  11   9      253.96       75.20    180.10 o 
  -3  11   9      269.47       -3.14    187.60 o 
  -2  11   9      403.34      483.71    199.66 o 
  -1  11   9     1316.09     1191.28    244.10 o 
   0  11   9      586.33      388.16    170.60 o 
   1  11   9       43.83      234.11    200.13 o 
   2  11   9      147.22      182.13    196.86 o 
   3  11   9       32.01       70.37    208.78 o 
   4  11   9       17.11      131.50    277.07 o 
  -5  12   9     4240.93     4254.95    939.35 o 
  -4  12   9     3509.80     3291.84    558.78 o 
  -3  12   9     1502.25     1533.92    319.23 o 
  -2  12   9     8872.24     9034.70    684.12 o 
  -1  12   9     2192.69     2018.49    305.11 o 
   0  12   9     2802.43     2643.39    346.26 o 
   1  12   9     9037.96     9174.27    589.56 o 
   2  12   9      525.72      498.21    257.51 o 
   3  12   9     4345.78     4158.60    509.54 o 
   4  12   9     2245.20     2246.04    482.74 o 
  -4  13   9     5628.17     2743.06   1851.62 o 
  -3  13   9    11170.80    11154.25   1153.50 o 
  -2  13   9      246.12      368.54    218.64 o 
  -1  13   9     6581.95     7198.70    594.07 o 
   0  13   9     8727.12     8996.64    646.30 o 
   1  13   9      236.48      207.73    223.70 o 
   2  13   9    15053.39    17473.27    859.90 o 
   3  13   9     3023.25     3256.89    477.01 o 
  -4  14   9     3047.01     4137.05    990.33 o 
  -3  14   9      735.34      417.15    411.34 o 
  -2  14   9     7421.81     7288.07    633.15 o 
  -1  14   9      770.90      497.31    323.41 o 
   0  14   9     4238.40     4717.52    827.22 o 
   1  14   9    13119.87    13204.61    980.95 o 
   2  14   9      629.04      528.83    398.81 o 
  -3  15   9     1369.02      428.01   1233.06 o 
  -2  15   9       10.94     -194.41    264.54 o 
  -1  15   9     3378.66     3948.97    560.21 o 
   0  15   9     1893.51     2312.40    534.13 o 
   1  15   9       26.63      -97.73    317.14 o 
  -7   0  10     7654.30     7350.01    937.97 o 
  -6   0  10       33.34      -91.78    187.31 o 
  -5   0  10    13447.56    14463.44    790.43 o 
  -4   0  10    15832.07    15666.51    770.60 o 
  -3   0  10     4054.86     4039.45    391.14 o 
  -2   0  10    18933.60    18229.37    736.25 o 
  -1   0  10     6325.54     5414.93    372.54 o 
   0   0  10     8766.98     8632.23    677.16 o 
   1   0  10    43843.24    48530.50   2023.80 o 
   2   0  10    13973.98    14061.34   1048.86 o 
   3   0  10     9447.58     9375.46    915.02 o 
   4   0  10     8895.45     8621.76    964.90 o 
   5   0  10      327.88      294.61    441.23 o 
   6   0  10     7918.11     6968.83   1060.41 o 
  -7   1  10      494.42      285.54    365.65 o 
  -6   1  10     4814.15     5034.84    367.51 o 
  -5   1  10     1329.42     1121.15    199.16 o 
  -4   1  10     8829.89     8912.81    412.20 o 
  -3   1  10    22793.50    23471.10    817.37 o 
  -2   1  10      706.06      499.18    104.10 o 
  -1   1  10    16823.32    16942.38    464.71 o 
   0   1  10    16592.13    16353.12    347.82 o 
   1   1  10       32.01      -44.59    167.03 o 
   2   1  10    28758.20    29544.02   1342.72 o 
   3   1  10     5685.95     5292.13    522.80 o 
   4   1  10     2589.15     2919.02    472.66 o 
   5   1  10    12551.85    12198.01    840.56 o 
   6   1  10     1568.38     2213.94    513.24 o 
  -7   2  10      405.02      575.41    234.07 o 
  -6   2  10      189.36      240.71    140.44 o 
  -5   2  10     1079.14     1067.90    224.60 o 
  -4   2  10     2981.34     2645.41    278.71 o 
  -3   2  10        9.46      -49.87     94.55 o 
  -2   2  10     4324.79     4244.66    197.27 o 
  -1   2  10     2158.12     1944.12    184.76 o 
   0   2  10     1265.18      985.65    167.56 o 
   1   2  10     5473.96     5724.78    478.99 o 
   2   2  10       99.66      244.13    201.28 o 
   3   2  10     4457.20     4156.63    502.67 o 
   4   2  10     3132.06     3229.08    482.01 o 
   5   2  10        1.92       45.74    245.95 o 
   6   2  10     1450.65     1354.18    430.73 o 
  -7   3  10        8.42      145.45    198.95 o 
  -6   3  10      399.25      611.25    170.57 o 
  -5   3  10        2.67       40.69    102.03 o 
  -4   3  10      397.58      335.22    116.17 o 
  -3   3  10     1521.15     1387.29    173.45 o 
  -2   3  10       96.76       43.24     72.99 o 
  -1   3  10      850.72      896.86    131.65 o 
   0   3  10      389.81      358.13    107.31 o 
   1   3  10      400.02      335.28    143.44 o 
   2   3  10      887.75      616.59    231.85 o 
   3   3  10      217.35      221.29    238.49 o 
   4   3  10      780.57      785.34    316.51 o 
   5   3  10     1318.06     1537.52    397.54 o 
   6   3  10       30.02     -211.41    334.05 o 
  -7   4  10     1271.26     1181.80    527.59 o 
  -6   4  10      397.15      578.39    174.66 o 
  -5   4  10     4446.03     3994.14    289.38 o 
  -4   4  10     4553.41     4651.26    291.77 o 
  -3   4  10      109.53      216.57    109.85 o 
  -2   4  10    14676.69    14594.22    417.16 o 
  -1   4  10     7671.47     7370.59    328.69 o 
   0   4  10     4109.06     3643.95    247.22 o 
   1   4  10    10865.36    11217.70    412.48 o 
   2   4  10      646.94      627.62    236.94 o 
   3   4  10     5501.19     4740.97    653.39 o 
   4   4  10     7185.85     7907.50   1980.79 o 
   5   4  10        1.38     -270.39    270.39 o 
   6   4  10     2528.03      764.50    980.16 o 
  -7   5  10     1448.87      466.72    605.71 o 
  -6   5  10     9199.39    10484.55    474.03 o 
  -5   5  10     2006.83     1820.59    260.38 o 
  -4   5  10     4039.70     4148.67    313.64 o 
  -3   5  10     8888.24     8704.00    396.44 o 
  -2   5  10      316.50      255.15    112.25 o 
  -1   5  10    18536.71    18335.71    726.64 o 
   0   5  10    16483.33    16075.04    432.57 o 
   1   5  10      432.88      283.11    120.32 o 
   2   5  10    16298.83    16531.42    666.41 o 
   3   5  10     9164.23     9674.80    546.45 o 
   4   5  10      887.50      641.13    233.25 o 
   5   5  10     8276.40     9106.92    610.72 o 
  -7   6  10     2917.94     2496.63    752.60 o 
  -6   6  10      102.33       87.90    217.82 o 
  -5   6  10     8828.14     9351.81    476.97 o 
  -4   6  10     3496.27     3778.38    306.34 o 
  -3   6  10     2596.54     2667.67    281.32 o 
  -2   6  10    27218.78    28228.27    635.32 o 
  -1   6  10     8365.15     7740.11    330.66 o 
   0   6  10     6788.79     6407.56    335.62 o 
   1   6  10    17087.52    17593.76    661.82 o 
   2   6  10      558.86      770.44    213.85 o 
   3   6  10     6492.76     6939.28    483.64 o 
   4   6  10    14540.41    15369.64    730.61 o 
   5   6  10       37.35      -49.60    276.44 o 
  -7   7  10      402.72      146.88    245.36 o 
  -6   7  10     4385.36     4730.75    594.53 o 
  -5   7  10      351.75      345.94    186.02 o 
  -4   7  10      908.08      756.88    229.00 o 
  -3   7  10     4451.04     4368.94    316.68 o 
  -2   7  10       91.25      120.82    122.30 o 
  -1   7  10     5926.50     5490.04    293.74 o 
   0   7  10     3939.47     4243.20    269.20 o 
   1   7  10      153.86      183.35    132.53 o 
   2   7  10     2993.12     3078.64    292.59 o 
   3   7  10     2245.95     2136.28    330.39 o 
   4   7  10      220.53      350.91    259.94 o 
   5   7  10     3785.48     2678.71   1049.76 o 
  -6   8  10      138.86     -103.07    218.54 o 
  -5   8  10      112.75     -161.77    173.61 o 
  -4   8  10      117.10       25.84    165.55 o 
  -3   8  10        5.49      -90.71    129.73 o 
  -2   8  10       15.84       59.08    118.92 o 
  -1   8  10      286.98      336.09    146.53 o 
   0   8  10        1.62      -85.74    121.85 o 
   1   8  10       43.55      126.67    124.35 o 
   2   8  10       23.17      152.30    153.16 o 
   3   8  10        4.60      -66.57    150.42 o 
   4   8  10        1.39       68.74    313.23 o 
   5   8  10       41.22     -114.34    248.61 o 
  -6   9  10     1700.83      452.92    519.00 o 
  -5   9  10     1145.88     1237.75    306.10 o 
  -4   9  10     2331.86     2342.29    354.66 o 
  -3   9  10     2586.69     2090.92    322.87 o 
  -2   9  10      131.71       -5.02    135.12 o 
  -1   9  10     2571.72     2912.03    275.34 o 
   0   9  10     3111.39     3279.83    303.50 o 
   1   9  10       29.10      -34.55    150.34 o 
   2   9  10     2681.06     2985.90    324.30 o 
   3   9  10     1912.61     2472.75    464.47 o 
   4   9  10      310.99      204.57    252.42 o 
   5   9  10     2477.37      843.81   1361.61 o 
  -6  10  10        3.45     -229.73    238.21 o 
  -5  10  10     5563.40     6335.21    648.69 o 
  -4  10  10     6119.84     6083.10    513.44 o 
  -3  10  10     2076.80     1927.02    388.10 o 
  -2  10  10     6829.11     7231.20    426.04 o 
  -1  10  10     3672.13     3831.13    311.85 o 
   0  10  10     4157.44     4375.90    347.60 o 
   1  10  10    12640.54    13211.34    552.15 o 
   2  10  10     2397.04     1787.40    324.15 o 
   3  10  10     6017.87     6346.30    633.18 o 
   4  10  10     7260.10     6788.87    802.00 o 
  -5  11  10      431.19      146.73    267.98 o 
  -4  11  10     6537.32     5843.34    514.10 o 
  -3  11  10    17880.00    17546.54    781.63 o 
  -2  11  10      481.89      467.69    196.74 o 
  -1  11  10    10669.08    11456.55    546.60 o 
   0  11  10    14307.39    16139.12    620.16 o 
   1  11  10      150.36      301.62    226.71 o 
   2  11  10    16254.89    17047.97    812.38 o 
   3  11  10     6072.61     6501.66    654.69 o 
   4  11  10     1794.29     2048.83    477.64 o 
  -5  12  10     2474.74      141.33    800.01 o 
  -4  12  10     4447.40     4756.11    716.88 o 
  -3  12  10      390.43      391.04    246.49 o 
  -2  12  10     6206.74     6946.76    467.35 o 
  -1  12  10     2010.90     1916.82    309.39 o 
   0  12  10     3436.26     3955.33    470.39 o 
   1  12  10     8812.79     9043.46    712.83 o 
   2  12  10      933.56      798.10    306.73 o 
   3  12  10     3735.72     3896.10    623.43 o 
  -4  13  10      614.95     -178.34    245.45 o 
  -3  13  10      324.46      311.99    261.29 o 
  -2  13  10       46.66     -112.19    201.55 o 
  -1  13  10      678.53      539.73    291.65 o 
   0  13  10      638.45      271.89    671.19 o 
   1  13  10       41.45     -155.52    237.83 o 
   2  13  10      760.45      843.81    314.50 o 
   3  13  10      478.32      419.90    371.56 o 
  -3  14  10        1.96       34.40    466.38 o 
  -2  14  10      867.30      622.01    427.89 o 
  -1  14  10      162.87       60.49    271.76 o 
   0  14  10      308.13      120.21    328.58 o 
   1  14  10      681.81      274.25    328.36 o 
   2  14  10       95.90     -260.06    323.76 o 
  -2  15  10       11.49      266.69    615.87 o 
  -1  15  10     4911.73     4291.88    718.24 o 
   0  15  10     4150.08     4456.96    697.34 o 
  -7   1  11      143.64      102.50    155.30 o 
  -6   1  11     1912.22     1936.71    285.95 o 
  -5   1  11      333.15      153.72    141.71 o 
  -4   1  11      972.98      945.03    192.13 o 
  -3   1  11    10347.00    10317.08    432.70 o 
  -2   1  11      304.00      244.06    101.76 o 
  -1   1  11     8507.44     8582.29    343.50 o 
   0   1  11    10037.94     9783.13    615.49 o 
   1   1  11      280.63      218.91    211.98 o 
   2   1  11     7968.78     7438.57    600.46 o 
   3   1  11     3077.10     2432.54    432.13 o 
   4   1  11      949.32      712.56    297.38 o 
   5   1  11     3604.86     3526.32    581.90 o 
   6   1  11      813.93      458.55    365.12 o 
  -7   2  11     2580.67     2989.25    635.23 o 
  -6   2  11       52.23      -94.59    128.58 o 
  -5   2  11     7418.55     7316.74    374.51 o 
  -4   2  11     8978.07     9176.30    506.07 o 
  -3   2  11     1297.17     1369.83    242.16 o 
  -2   2  11    20184.37    20583.76    445.05 o 
  -1   2  11     6633.01     6407.28    237.88 o 
   0   2  11     7863.05     7096.04    372.53 o 
   1   2  11    26118.41    27434.08   1077.79 o 
   2   2  11     2995.24     3042.19    460.08 o 
   3   2  11    12216.25    11155.51    736.59 o 
   4   2  11    10855.22    11884.96    807.68 o 
   5   2  11       63.08       16.17    282.18 o 
   6   2  11     4759.09     2000.90   1850.39 o 
  -7   3  11      918.69      658.25    219.92 o 
  -6   3  11     9064.13     8905.37    442.39 o 
  -5   3  11     4673.17     4793.21    311.04 o 
  -4   3  11     5739.46     6351.83    394.19 o 
  -3   3  11    18100.62    17818.95    510.58 o 
  -2   3  11     1172.84     1049.79    134.98 o 
  -1   3  11    10388.06    10506.34    341.14 o 
   0   3  11    20449.20    19896.34    557.42 o 
   1   3  11        9.06       44.64    261.36 o 
   2   3  11    12785.89    12750.82    805.37 o 
   3   3  11    10165.17     9301.71    764.42 o 
   4   3  11     1474.50     1169.03    382.66 o 
   5   3  11     9710.26    10246.54    820.42 o 
  -7   4  11     3803.22     4595.99    924.62 o 
  -6   4  11      338.08      296.22    153.43 o 
  -5   4  11     3488.18     3832.33    306.97 o 
  -4   4  11     5024.75     5003.75    299.66 o 
  -3   4  11      331.01      242.88    116.94 o 
  -2   4  11     9936.17     9382.32    347.70 o 
  -1   4  11     6379.37     5840.28    284.86 o 
   0   4  11     1723.80     1762.84    221.28 o 
   1   4  11    12390.29    12134.34    565.84 o 
   2   4  11     2532.84     2516.22    567.99 o 
   3   4  11      619.30      778.50    294.80 o 
   4   4  11     9380.67     9300.83    740.47 o 
   5   4  11      709.89      514.67    362.16 o 
  -7   5  11      144.15      -66.06    158.73 o 
  -6   5  11       15.25      -37.01    140.39 o 
  -5   5  11        8.70       86.74    127.26 o 
  -4   5  11     1016.92     1166.81    218.27 o 
  -3   5  11      828.91      947.35    192.47 o 
  -2   5  11      303.52      355.88    128.83 o 
  -1   5  11      260.13      266.05    119.47 o 
   0   5  11     1942.67     1722.85    222.76 o 
   1   5  11       59.58      180.48    183.50 o 
   2   5  11      545.57      627.44    201.55 o 
   3   5  11     1316.90     1214.71    274.61 o 
   4   5  11        7.38     -187.66    187.66 o 
   5   5  11      530.98      696.01    299.95 o 
  -6   6  11       39.11       24.34    210.44 o 
  -5   6  11     1685.20     1590.72    261.63 o 
  -4   6  11      548.26      416.10    172.76 o 
  -3   6  11        1.73      -44.29    123.74 o 
  -2   6  11     4922.94     4581.51    287.65 o 
  -1   6  11      858.54      682.47    149.36 o 
   0   6  11      378.92      389.64    141.62 o 
   1   6  11     3844.82     3800.73    313.29 o 
   2   6  11     1178.55      854.05    256.12 o 
   3   6  11       87.06       76.05    172.48 o 
   4   6  11     1918.13     1878.35    350.13 o 
   5   6  11      348.41      -23.06    289.02 o 
  -6   7  11     3677.27     3208.40   1419.94 o 
  -5   7  11     1663.09     1562.28    316.84 o 
  -4   7  11     3223.36     2719.48    308.54 o 
  -3   7  11     7817.16     7634.62    414.70 o 
  -2   7  11     1964.96     1741.79    212.66 o 
  -1   7  11     6256.84     6205.77    666.86 o 
   0   7  11     9388.59     9568.82    444.78 o 
   1   7  11        4.57      -74.65    127.70 o 
   2   7  11     9543.18     9266.38    537.05 o 
   3   7  11     5720.17     5779.76    838.48 o 
   4   7  11      379.35      211.56    241.45 o 
   5   7  11     4919.86     5051.05    721.56 o 
  -6   8  11      123.81       90.90    200.83 o 
  -5   8  11     7962.42     7975.37    621.21 o 
  -4   8  11     7005.78     7057.67    502.85 o 
  -3   8  11      137.60      205.95    161.14 o 
  -2   8  11    18349.96    18777.92    934.56 o 
  -1   8  11    10135.47    10281.96    484.28 o 
   0   8  11     1459.81     1482.40    238.27 o 
   1   8  11    15591.72    16136.38    747.83 o 
   2   8  11     1495.35     2118.19    326.13 o 
   3   8  11     7182.18     8025.29    760.92 o 
   4   8  11     9232.48     9051.49    771.57 o 
   5   8  11      209.16      -21.97    275.85 o 
  -6   9  11     4744.11     5393.96   1052.71 o 
  -5   9  11      663.26      852.15    276.32 o 
  -4   9  11     1448.08     1550.81    311.33 o 
  -3   9  11     5897.52     5798.71    473.19 o 
  -2   9  11       53.12      -29.91    161.68 o 
  -1   9  11    10447.06    10812.40    451.77 o 
   0   9  11     9689.05    10109.16    483.95 o 
   1   9  11        2.55      278.12    172.50 o 
   2   9  11    11354.29    11603.84    607.02 o 
   3   9  11     6313.98     7087.60   1087.41 o 
   4   9  11      372.79      341.48    285.89 o 
  -5  10  11     1767.47     1396.13    335.22 o 
  -4  10  11      559.05      751.89    266.46 o 
  -3  10  11      325.46      236.06    202.02 o 
  -2  10  11     2534.31     2802.76    321.08 o 
  -1  10  11      310.07      257.71    173.25 o 
   0  10  11     1075.63     1067.69    237.39 o 
   1  10  11     2534.26     2885.88    329.94 o 
   2  10  11      907.98      670.85    508.77 o 
   3  10  11     1775.31     1730.24    787.44 o 
   4  10  11     1223.04     1367.87    425.96 o 
  -5  11  11       48.10      295.54    245.82 o 
  -4  11  11       12.31      163.87    224.85 o 
  -3  11  11       59.44      103.39    208.24 o 
  -2  11  11       37.77     -172.11    172.11 o 
  -1  11  11        7.57       24.22    188.71 o 
   0  11  11      639.31      464.67    201.96 o 
   1  11  11        1.29      111.71    215.79 o 
   2  11  11       66.69      489.33    503.00 o 
   3  11  11      357.25      128.10    394.17 o 
  -4  12  11     1474.41     1076.16    352.36 o 
  -3  12  11      337.73      583.90    264.58 o 
  -2  12  11     3197.60     3071.02    378.13 o 
  -1  12  11     1089.38     1026.21    295.31 o 
   0  12  11     1230.67     1152.97    388.72 o 
   1  12  11     5564.09     6363.97    558.30 o 
   2  12  11     1337.98     1353.57    523.68 o 
   3  12  11     2209.00     2266.81    496.22 o 
  -3  13  11    11751.54    12512.15    893.86 o 
  -2  13  11      373.05      356.68    234.34 o 
  -1  13  11     6156.09     6319.51    705.01 o 
   0  13  11     8027.82     8215.12    779.06 o 
   1  13  11       10.29      280.94    339.89 o 
   2  13  11     7162.98     7578.25    757.55 o 
  -2  14  11     6439.88     7392.33    685.71 o 
  -1  14  11     1828.70     1947.92    516.28 o 
   0  14  11     1891.71     2015.25    522.57 o 
   1  14  11     8739.70     9076.06    857.12 o 
  -7   0  12     3731.05     4035.64    900.46 o 
  -6   0  12      223.83      486.43    274.57 o 
  -5   0  12     4850.98     5346.84    532.25 o 
  -4   0  12    10342.27    11179.99    684.41 o 
  -3   0  12       66.35      -42.74    185.51 o 
  -2   0  12    19837.71    20045.52    831.58 o 
  -1   0  12     7841.27     7166.91    855.66 o 
   0   0  12    10768.18     8402.17    897.99 o 
   1   0  12    40612.05    42511.18   2051.14 o 
   2   0  12     9770.74    11505.07   1079.78 o 
   3   0  12     7370.55     7535.11    941.41 o 
   4   0  12    13715.85    13471.02   1268.45 o 
   5   0  12      574.09       15.94    460.74 o 
  -7   1  12      224.03      421.07    191.79 o 
  -6   1  12     6530.50     7802.85    474.69 o 
  -5   1  12     1376.25     1250.57    235.00 o 
  -4   1  12     2147.33     2079.28    262.75 o 
  -3   1  12    18387.95    18657.47    604.38 o 
  -2   1  12     3292.68     3247.96    262.85 o 
  -1   1  12     6335.81     6106.56    767.14 o 
   0   1  12    12305.91    10493.48    748.34 o 
   1   1  12      257.72       20.88    244.24 o 
   2   1  12     7313.00     7444.96    628.46 o 
   3   1  12     5557.89     6020.90    612.43 o 
   4   1  12       49.43      -24.87    254.30 o 
   5   1  12     7915.06     7165.49    736.61 o 
  -7   2  12     1171.96      824.15    250.96 o 
  -6   2  12      214.91       -6.46    235.89 o 
  -5   2  12      594.90      437.05    153.95 o 
  -4   2  12      546.12      562.77    146.67 o 
  -3   2  12        7.62       -1.26    112.60 o 
  -2   2  12     2610.53     2337.78    213.23 o 
  -1   2  12     1192.91     1036.35    132.17 o 
   0   2  12       14.95     -166.36    166.36 o 
   1   2  12     1620.82     1985.35    409.21 o 
   2   2  12      106.55      229.00    263.12 o 
   3   2  12       33.93       41.64    263.19 o 
   4   2  12     2953.41     3114.83    633.06 o 
   5   2  12      338.91      545.27    387.13 o 
  -7   3  12      147.53      -43.18    146.45 o 
  -6   3  12      534.27      324.83    164.09 o 
  -5   3  12       11.78       47.44    118.75 o 
  -4   3  12      120.38       54.65    120.90 o 
  -3   3  12      203.22      115.15    115.67 o 
  -2   3  12      300.06      221.01    115.79 o 
  -1   3  12     1687.66     1562.17    178.04 o 
   0   3  12      100.22      277.33    157.96 o 
   1   3  12        5.13      -21.69    251.62 o 
   2   3  12       93.74      -59.09    212.95 o 
   3   3  12       25.37     -206.05    217.54 o 
   4   3  12      184.30      359.55    298.22 o 
   5   3  12       50.98      154.96    336.67 o 
  -7   4  12     2303.99     2047.80    351.90 o 
  -6   4  12       10.25       56.41    146.39 o 
  -5   4  12     5004.80     5028.60    335.48 o 
  -4   4  12     6394.45     5981.80    336.06 o 
  -3   4  12      342.83      276.07    119.69 o 
  -2   4  12     8866.90     8568.55    406.14 o 
  -1   4  12     5627.89     5864.95    337.30 o 
   0   4  12      806.90      700.62    216.30 o 
   1   4  12     5491.00     6356.82    446.50 o 
   2   4  12     1410.53     1644.99    396.18 o 
   3   4  12     4000.75     2972.32    502.31 o 
   4   4  12     5230.36     4940.73    620.15 o 
   5   4  12      452.91       49.79    322.89 o 
  -6   5  12     5073.28     5553.69    426.06 o 
  -5   5  12     4939.78     4658.97    377.35 o 
  -4   5  12     3779.85     4151.50    340.69 o 
  -3   5  12     9926.44     9968.44    457.15 o 
  -2   5  12     1237.57     1013.98    200.57 o 
  -1   5  12    12206.86    12479.86    486.59 o 
   0   5  12    18872.87    19468.14    611.68 o 
   1   5  12      459.29      461.42    188.25 o 
   2   5  12    17835.40    16820.28    786.35 o 
   3   5  12    10766.96    10876.37    803.96 o 
   4   5  12      403.11      302.35    239.02 o 
   5   5  12     6067.51     6454.33    691.18 o 
  -6   6  12       89.44      137.49    236.85 o 
  -5   6  12     5639.93     5695.54    415.84 o 
  -4   6  12     6583.13     6853.99    416.18 o 
  -3   6  12      212.40      338.27    166.34 o 
  -2   6  12    11155.10    11365.38    525.16 o 
  -1   6  12     9230.27     8807.17    421.30 o 
   0   6  12      751.13      646.74    182.83 o 
   1   6  12    14270.14    15279.63    692.19 o 
   2   6  12     2508.02     2272.94    347.39 o 
   3   6  12     3761.63     3833.45    432.33 o 
   4   6  12     9556.47     9812.50    631.65 o 
   5   6  12      486.80      638.06    370.92 o 
  -6   7  12     1864.09      198.20    544.43 o 
  -5   7  12      631.88      691.94    257.73 o 
  -4   7  12      765.06     1135.07    232.86 o 
  -3   7  12     2957.31     2726.59    303.00 o 
  -2   7  12      318.19      312.01    163.86 o 
  -1   7  12     3837.99     3978.21    333.83 o 
   0   7  12     5269.69     5222.16    370.29 o 
   1   7  12       12.80       30.27    173.37 o 
   2   7  12     5527.71     5676.75    520.84 o 
   3   7  12     2832.56     3515.63    444.24 o 
   4   7  12       76.31     -142.13    267.29 o 
  -6   8  12       32.69       10.09    174.45 o 
  -5   8  12      343.85      188.97    233.63 o 
  -4   8  12      253.03      195.93    198.27 o 
  -3   8  12        0.48       94.19    153.25 o 
  -2   8  12      327.22      303.08    186.58 o 
  -1   8  12      122.66      -65.76    139.84 o 
   0   8  12        1.55       46.46    157.87 o 
   1   8  12       57.30      -50.87    180.08 o 
   2   8  12       27.11      -30.12    182.03 o 
   3   8  12      542.44      397.71    339.54 o 
   4   8  12       44.29      107.94    295.76 o 
  -5   9  12     1212.43     1392.47    336.59 o 
  -4   9  12      343.16      311.26    235.99 o 
  -3   9  12     4244.95     4074.24    424.71 o 
  -2   9  12     3105.80     2509.48    311.31 o 
  -1   9  12      533.47      378.50    182.80 o 
   0   9  12     4502.52     5073.94    377.86 o 
   1   9  12       24.43      -15.16    185.19 o 
   2   9  12     2252.03     2683.34    497.28 o 
   3   9  12     3107.90     2845.09    548.49 o 
   4   9  12        4.43       48.51    295.70 o 
  -5  10  12     1736.31      322.01    478.16 o 
  -4  10  12     5702.36     5847.62    546.76 o 
  -3  10  12       65.99       96.20    212.35 o 
  -2  10  12     7984.42     8606.32    551.00 o 
  -1  10  12     7552.76     7462.61    453.65 o 
   0  10  12     1972.93     2150.48    309.70 o 
   1  10  12    12036.31    13219.44    683.06 o 
   2  10  12     3776.97     2859.28    820.76 o 
   3  10  12     2606.64     2690.41    522.66 o 
  -4  11  12     2167.78     1953.46    389.38 o 
  -3  11  12    11045.49    11513.79    715.47 o 
  -2  11  12      730.53      880.22    355.54 o 
  -1  11  12     5744.39     6038.84    513.11 o 
   0  11  12     9043.16    10285.16    541.51 o 
   1  11  12       41.52      181.99    422.61 o 
   2  11  12     6578.88     6008.83    690.83 o 
   3  11  12     6802.73     7539.25   1315.44 o 
  -4  12  12     3146.55     2677.08    576.85 o 
  -3  12  12       15.09       19.73    227.47 o 
  -2  12  12     4412.79     5520.25    659.50 o 
  -1  12  12     2387.25     2487.95    389.11 o 
   0  12  12     1193.56      873.02    412.16 o 
   1  12  12     5406.88     5859.49    712.14 o 
   2  12  12     2340.59     3135.62   1125.26 o 
  -3  13  12      423.28      906.71    349.47 o 
  -2  13  12      122.44      -14.92    308.77 o 
  -1  13  12      205.01       19.25    335.43 o 
   0  13  12      566.09       65.57    348.57 o 
   1  13  12        1.11      209.77    320.54 o 
  -6   1  13     2218.73     2400.08    393.43 o 
  -5   1  13      273.21      158.95    161.17 o 
  -4   1  13      512.40      618.53    174.74 o 
  -3   1  13     3028.71     3247.30    339.43 o 
  -2   1  13       31.35       66.02    129.69 o 
  -1   1  13     4258.32     4540.31   1272.57 o 
   0   1  13     4953.66     4208.53    542.92 o 
   1   1  13      152.77      559.57    299.13 o 
   2   1  13     1348.90     1047.58    365.60 o 
   3   1  13     3018.89     3104.32    542.85 o 
   4   1  13        0.94       35.01    296.27 o 
   5   1  13     2699.51     1276.47   1465.36 o 
  -6   2  13      456.01      492.50    184.98 o 
  -5   2  13     4203.28     4582.39    334.38 o 
  -4   2  13     7391.48     7676.99    376.25 o 
  -3   2  13        1.03     -111.16    133.28 o 
  -2   2  13     8995.02     9252.82    382.89 o 
  -1   2  13     7184.38     6678.13    433.54 o 
   0   2  13      794.95      889.55    300.52 o 
   1   2  13     8410.49     7853.13    655.11 o 
   2   2  13     4314.50     5105.33    599.38 o 
   3   2  13     3276.20     3224.08    767.86 o 
   4   2  13     8526.26     8295.96   1138.52 o 
   5   2  13      994.31      403.47   1212.45 o 
  -6   3  13     5579.76     5378.91    392.67 o 
  -5   3  13     4561.18     5165.75    341.89 o 
  -4   3  13     2271.59     1769.85    293.78 o 
  -3   3  13    14995.13    16307.81    515.87 o 
  -2   3  13     5292.14     4733.20    277.44 o 
  -1   3  13     5342.02     4802.75    384.33 o 
   0   3  13    19837.66    20540.78    772.61 o 
   1   3  13      608.43      841.11    348.86 o 
   2   3  13    10033.34     9146.55    724.13 o 
   3   3  13    11519.62    10986.12    837.66 o 
   4   3  13       89.89      143.56    311.34 o 
   5   3  13     5647.40     4541.87    995.55 o 
  -6   4  13      201.19       61.94    153.99 o 
  -5   4  13     2274.73     2143.78    295.60 o 
  -4   4  13     3942.36     4445.23    318.42 o 
  -3   4  13        7.06      -49.05    131.22 o 
  -2   4  13     7937.98     7763.44    403.82 o 
  -1   4  13     7867.23     7732.65    599.95 o 
   0   4  13     1949.91     2060.72    397.62 o 
   1   4  13    17149.14    17594.32    756.94 o 
   2   4  13     2984.69     2497.98    478.62 o 
   3   4  13     1107.36      889.91    351.30 o 
   4   4  13     6570.05     5868.58   1013.00 o 
  -6   5  13       45.13      159.59    198.01 o 
  -5   5  13      302.93      439.23    210.83 o 
  -4   5  13      525.79      548.00    191.46 o 
  -3   5  13      507.81      185.61    170.77 o 
  -2   5  13      506.89      575.81    186.18 o 
  -1   5  13      113.19       73.57    152.94 o 
   0   5  13      779.63      701.96    269.33 o 
   1   5  13       70.09       76.53    195.51 o 
   2   5  13      453.84      255.99    210.39 o 
   3   5  13      516.06      718.39    269.27 o 
   4   5  13        2.91      216.21    244.24 o 
  -6   6  13       86.73       83.36    204.46 o 
  -5   6  13      324.15      228.11    203.24 o 
  -4   6  13      891.92      931.36    224.53 o 
  -3   6  13      218.37      224.25    168.14 o 
  -2   6  13     1890.77     1863.23    318.50 o 
  -1   6  13      603.53      414.58    171.80 o 
   0   6  13      168.24      296.98    201.42 o 
   1   6  13     3682.35     3013.63    396.76 o 
   2   6  13      295.15      437.79    204.60 o 
   3   6  13      548.48      283.82    229.88 o 
   4   6  13     1241.19      965.35    323.95 o 
  -5   7  13     1985.51     1810.36    351.31 o 
  -4   7  13     2087.96     1706.68    280.82 o 
  -3   7  13     9938.75    10114.38    914.09 o 
  -2   7  13     1748.97     1645.37    316.25 o 
  -1   7  13     3444.52     3552.15    336.99 o 
   0   7  13    10955.55    10421.77    595.38 o 
   1   7  13      763.35      884.88    251.87 o 
   2   7  13     7210.10     7087.51    524.03 o 
   3   7  13     7171.53     7330.51    645.62 o 
   4   7  13        1.46     -264.77    264.77 o 
  -5   8  13     4643.01     4754.88   1102.32 o 
  -4   8  13     8681.58     8773.31    767.60 o 
  -3   8  13        0.12     -150.38    150.38 o 
  -2   8  13    11711.24    11051.31    616.14 o 
  -1   8  13     8269.51     8763.32    469.28 o 
   0   8  13       44.85      188.00    211.58 o 
   1   8  13    12313.62    13682.60    701.08 o 
   2   8  13     4715.37     6255.07    537.08 o 
   3   8  13     2667.45     2340.48    611.21 o 
  -5   9  13     1896.15      245.29    571.26 o 
  -4   9  13      233.48      443.95    269.90 o 
  -3   9  13     6698.85     7106.81    516.57 o 
  -2   9  13      522.73      471.19    238.14 o 
  -1   9  13     5052.27     4734.53    400.31 o 
   0   9  13     8324.57     8561.08    660.51 o 
   1   9  13      159.83      222.99    227.73 o 
   2   9  13     6286.61     5849.71    812.93 o 
   3   9  13     5072.55     5016.32    657.35 o 
  -4  10  13     1549.56     1676.74    366.78 o 
  -3  10  13       56.67     -142.11    219.62 o 
  -2  10  13     1637.55     1558.90    398.10 o 
  -1  10  13      789.92      750.39    251.91 o 
   0  10  13      214.23      155.64    230.02 o 
   1  10  13     1257.52     1540.84    429.96 o 
   2  10  13      532.61      844.48    365.95 o 
   3  10  13     1167.62      939.21    571.63 o 
  -4  11  13        3.26      169.30    385.16 o 
  -3  11  13      187.73      493.59    318.93 o 
  -2  11  13      405.43      252.66    391.90 o 
  -1  11  13        1.83     -100.92    219.70 o 
   0  11  13      179.08       53.22    211.50 o 
   1  11  13       90.56      -42.96    400.01 o 
   2  11  13       20.56      144.14    297.58 o 
  -3  12  13       45.43      -63.79    309.38 o 
  -2  12  13     2669.35     3156.30    565.84 o 
  -1  12  13     2639.53     2689.55    432.27 o 
   0  12  13      654.35      220.25    394.99 o 
   1  12  13     4112.87     5483.80    776.18 o 
  -6   0  14      477.49      641.35    432.57 o 
  -5   0  14     4462.95     5178.10    924.30 o 
  -4   0  14     4482.67     5409.82    530.07 o 
  -3   0  14       22.55      527.16    241.48 o 
  -2   0  14     7369.44     5642.81    805.37 o 
  -1   0  14     6227.52     6247.28    894.14 o 
   0   0  14     1208.45      603.65    487.54 o 
   1   0  14    10885.73    11477.03   1179.82 o 
   2   0  14     6812.00     8557.72   1069.89 o 
   3   0  14     1125.26     1930.91    687.20 o 
   4   0  14     9491.21     8891.22   1197.68 o 
  -6   1  14     3473.73     4026.48    380.06 o 
  -5   1  14     1754.15     2192.05    343.80 o 
  -4   1  14      509.92      273.79    170.25 o 
  -3   1  14     6234.95     6416.35    386.79 o 
  -2   1  14     4610.74     4179.85    570.94 o 
  -1   1  14     2329.90     2330.16    499.81 o 
   0   1  14     9471.79     9204.90   1450.93 o 
   1   1  14      548.65      919.98    367.51 o 
   2   1  14     5670.59     6068.45    820.35 o 
   3   1  14     6355.28     5256.58    716.00 o 
   4   1  14       91.63      134.01    349.20 o 
  -6   2  14      225.41       47.05    168.84 o 
  -5   2  14      641.60      680.99    191.38 o 
  -4   2  14      801.12      757.67    184.34 o 
  -3   2  14      189.28      -21.35    119.85 o 
  -2   2  14     3010.41     2310.53    446.84 o 
  -1   2  14     5720.70     5677.83    608.32 o 
   0   2  14       10.61       68.78    262.82 o 
   1   2  14     4851.37     5362.47    612.59 o 
   2   2  14      739.02      890.30    372.02 o 
   3   2  14       31.14      388.46    336.92 o 
   4   2  14     1097.36      596.17    502.03 o 
  -6   3  14      144.89      198.89    173.37 o 
  -5   3  14       18.72     -156.63    156.63 o 
  -4   3  14       74.09      172.25    122.93 o 
  -3   3  14      672.65      498.22    154.10 o 
  -2   3  14       17.61      143.71    183.62 o 
  -1   3  14      592.57      370.52    276.40 o 
   0   3  14     1464.65     1188.38    277.46 o 
   1   3  14      763.59     1150.63    370.26 o 
   2   3  14      183.59     -173.22    225.29 o 
   3   3  14      781.89     1025.87    407.79 o 
   4   3  14       90.94     -181.69    299.62 o 
  -6   4  14      199.41       94.06    183.48 o 
  -5   4  14     1058.88     1281.75    235.65 o 
  -4   4  14     5494.70     6210.89    360.44 o 
  -3   4  14      218.20       24.42    158.27 o 
  -2   4  14     4469.27     4814.68    427.76 o 
  -1   4  14     5846.97     5707.92    579.48 o 
   0   4  14       12.11     -176.17    176.17 o 
   1   4  14     4133.27     4494.53    650.79 o 
   2   4  14     2644.01     2454.22    377.78 o 
   3   4  14     1918.30     2126.93    488.18 o 
   4   4  14     4786.88     5129.30   1046.25 o 
  -5   5  14     4112.22     3233.24    687.51 o 
  -4   5  14     1379.24     1429.75    270.05 o 
  -3   5  14    11473.45    12862.07    556.00 o 
  -2   5  14     1420.83     1201.09    330.68 o 
  -1   5  14     6316.73     5990.16    614.30 o 
   0   5  14    15070.85    15513.81    715.19 o 
   1   5  14     2446.48     3046.87    405.35 o 
   2   5  14     7717.24     7712.96    559.96 o 
   3   5  14    10583.52    11144.07    683.11 o 
   4   5  14       67.48      301.00    274.30 o 
  -5   6  14     2575.36     1928.08    553.16 o 
  -4   6  14    11818.75    11859.63    671.23 o 
  -3   6  14      423.66      315.64    194.30 o 
  -2   6  14     8245.32     7931.11    528.34 o 
  -1   6  14     7739.32     7293.53    653.44 o 
   0   6  14      174.60      657.54    235.83 o 
   1   6  14    13652.50    14845.05    738.72 o 
   2   6  14     4134.60     3433.85    451.73 o 
   3   6  14     2019.04     2174.69    380.56 o 
  -5   7  14     1169.02      602.51    517.96 o 
  -4   7  14      333.23      200.78    206.79 o 
  -3   7  14     6088.24     6621.89    514.45 o 
  -2   7  14      768.18      673.27    257.65 o 
  -1   7  14     1844.71     2115.78    467.49 o 
   0   7  14     5234.43     5125.84    466.51 o 
   1   7  14      345.51      302.03    232.05 o 
   2   7  14     2617.26     2909.13    431.77 o 
   3   7  14     2222.87     2295.25    406.77 o 
  -5   8  14        8.43        8.87    228.06 o 
  -4   8  14        5.11      102.96    244.77 o 
  -3   8  14      241.77       93.07    224.65 o 
  -2   8  14       43.79        4.15    220.56 o 
  -1   8  14      222.61      324.64    298.36 o 
   0   8  14       16.44     -141.06    199.11 o 
   1   8  14       57.19      -81.76    205.28 o 
   2   8  14       34.47       17.63    226.42 o 
   3   8  14      220.81        3.62    309.52 o 
  -4   9  14      804.01      544.94    275.63 o 
  -3   9  14     2394.77     2606.02    799.26 o 
  -2   9  14     1936.41     1579.66    397.11 o 
  -1   9  14      404.74       57.98    544.43 o 
   0   9  14     1961.56     1986.84    372.28 o 
   1   9  14       11.46      327.53    262.97 o 
   2   9  14     1695.73     1086.71    388.95 o 
  -3  10  14       40.15      135.39    288.42 o 
  -2  10  14     4418.07     4212.75    608.39 o 
  -1  10  14     5652.92     6200.22    545.34 o 
   0  10  14      447.63      458.67    280.99 o 
   1  10  14     7043.55     6958.09    733.98 o 
   2  10  14     4507.47     4905.65    746.12 o 
  -3  11  14     5011.10     5643.20    711.74 o 
  -2  11  14     2913.36     2931.78    816.78 o 
  -1  11  14     2218.87     2735.28    528.58 o 
   0  11  14     7554.61     8556.82    787.36 o 
   1  11  14      364.90      140.41    740.99 o 
  -5   1  15     1068.76     1109.49    230.78 o 
  -4   1  15      387.84      606.97    229.44 o 
  -3   1  15     1039.17      905.72    429.82 o 
  -2   1  15     1326.26     1190.18    349.04 o 
  -1   1  15     1018.39      729.74    571.08 o 
   0   1  15     6120.46     5326.39    616.60 o 
   1   1  15      445.40      465.87    320.19 o 
   2   1  15     1725.61     1841.08    500.43 o 
   3   1  15     2839.30     2752.37    570.23 o 
  -5   2  15     2073.62     2456.41    300.51 o 
  -4   2  15     6952.02     7625.14    475.55 o 
  -3   2  15      703.97      491.79    210.73 o 
  -2   2  15     6912.78     6645.20    660.17 o 
  -1   2  15    14259.56    15107.28    933.45 o 
   0   2  15       88.46     -134.52    236.87 o 
   1   2  15     7240.81     6219.63    629.14 o 
   2   2  15     7406.28     7685.00    745.56 o 
   3   2  15     1122.94      754.43    413.08 o 
  -5   3  15     3878.91     3821.29    360.28 o 
  -4   3  15     1324.02     1113.74    218.45 o 
  -3   3  15    10342.88    11242.19    624.53 o 
  -2   3  15     4061.75     4128.06    593.06 o 
  -1   3  15     2343.73     2599.46    719.28 o 
   0   3  15    10813.31    11000.96    675.64 o 
   1   3  15     1260.72     1432.21    327.25 o 
   2   3  15     4915.97     4712.65    677.68 o 
   3   3  15    10724.42    11892.16   1292.63 o 
  -5   4  15     1489.18     1434.51    271.90 o 
  -4   4  15     3709.47     3532.14    382.48 o 
  -3   4  15       28.57       51.36    193.10 o 
  -2   4  15     3040.07     3109.86    527.63 o 
  -1   4  15     3005.72     3009.76    954.05 o 
   0   4  15      406.74      280.34    251.60 o 
   1   4  15     6922.15     7865.78    716.99 o 
   2   4  15     2741.87     3090.05    460.50 o 
   3   4  15       97.04      -27.37    231.23 o 
  -5   5  15      292.74      157.98    195.79 o 
  -4   5  15      217.50      213.92    196.72 o 
  -3   5  15      288.11      592.07    260.87 o 
  -2   5  15      209.92      449.20    297.33 o 
  -1   5  15      200.80      616.55    319.90 o 
   0   5  15      772.59      961.61    288.35 o 
   1   5  15       12.85     -204.19    204.19 o 
   2   5  15      318.28      465.87    256.14 o 
   3   5  15      227.59      194.44    258.91 o 
  -5   6  15      213.42      252.11    232.02 o 
  -4   6  15      707.55      612.18    242.51 o 
  -3   6  15      262.88       38.39    224.11 o 
  -2   6  15      679.10      630.44    347.98 o 
  -1   6  15      315.90      402.86    299.02 o 
   0   6  15       24.03      102.39    213.92 o 
   1   6  15     1490.22     1641.69    357.29 o 
   2   6  15      504.46      482.37    281.67 o 
   3   6  15        4.34      108.09    252.45 o 
  -4   7  15      304.73      260.10    259.48 o 
  -3   7  15     6337.15     6635.58    522.98 o 
  -2   7  15     1897.25     2159.69    504.53 o 
  -1   7  15     1688.77     2006.55    478.87 o 
   0   7  15     8066.48     7788.38    579.71 o 
   1   7  15     1298.53      921.83    372.71 o 
   2   7  15     3601.53     3665.68    602.30 o 
  -4   8  15     6440.60     7263.17   1003.65 o 
  -3   8  15      503.30      262.46    255.83 o 
  -2   8  15     6823.24     7465.37    749.44 o 
  -1   8  15     6263.54     7173.70    737.62 o 
   0   8  15       26.63      125.10    249.24 o 
   1   8  15    10238.01    10181.75    669.22 o 
   2   8  15     3684.28     4091.77    540.30 o 
  -3   9  15     5897.73     6960.97    687.92 o 
  -2   9  15     2306.38     2735.87    544.58 o 
  -1   9  15     1359.14     1503.70    454.48 o 
   0   9  15     7584.65     7934.10    710.52 o 
   1   9  15     1517.62     1514.15    372.02 o 
  -2  10  15      794.88     1031.17    391.11 o 
  -1  10  15      723.55      945.30    451.18 o 
   0  10  15        2.10      356.31    309.84 o 
  -5   0  16      409.74      969.09    376.11 o 
  -4   0  16     6929.75     8712.31   1089.26 o 
  -3   0  16     1522.17     1354.60    546.35 o 
  -2   0  16     4471.03     6092.42    865.69 o 
  -1   0  16    13082.83    14903.53   1339.08 o 
   0   0  16      240.89      117.49    492.76 o 
   1   0  16     6707.21     6861.65   1024.27 o 
   2   0  16     7444.64     4467.25    978.51 o 
   3   0  16      472.96      106.36    332.54 o 
  -5   1  16     2133.94     2559.66    311.13 o 
  -4   1  16       85.38       80.37    280.24 o 
  -3   1  16     5813.36     5404.58    645.78 o 
  -2   1  16     2843.31     3119.01    528.00 o 
  -1   1  16      872.94     1625.46    404.83 o 
   0   1  16     6388.32     6434.09    682.38 o 
   1   1  16      712.58      669.64    418.00 o 
   2   1  16     3214.38     2563.71    794.51 o 
  -5   2  16      818.39     1128.99    244.52 o 
  -4   2  16     1243.97     1250.03    306.80 o 
  -3   2  16       78.54       53.91    250.35 o 
  -2   2  16     1625.83     1486.40    416.28 o 
  -1   2  16     1092.93     1735.96    445.54 o 
   0   2  16        5.04       39.60    282.28 o 
   1   2  16     1862.04     1764.44    484.48 o 
   2   2  16      845.53      468.78    388.46 o 
   3   2  16       22.05       81.67    290.76 o 
  -5   3  16      143.12      299.81    189.07 o 
  -4   3  16       45.85     -320.65    320.65 o 
  -3   3  16      220.85      417.23    316.91 o 
  -2   3  16      648.47      309.33    496.19 o 
  -1   3  16       28.40     -243.74    243.74 o 
   0   3  16      282.67      454.40    367.49 o 
   1   3  16       52.37       49.69    235.84 o 
   2   3  16        8.49     -178.01    310.72 o 
  -4   4  16     2859.70     2012.74   1055.87 o 
  -3   4  16      502.19      485.67    307.76 o 
  -2   4  16     3102.25     3624.48    966.97 o 
  -1   4  16     5536.77     5096.15    822.34 o 
   0   4  16        3.52      154.38    345.49 o 
   1   4  16     4349.35     4563.15    496.26 o 
   2   4  16     3345.92     3757.80    509.84 o 
  -4   5  16        4.85      -86.31    218.67 o 
  -3   5  16     5877.92     4557.81    922.44 o 
  -2   5  16     4333.49     3822.97    614.60 o 
  -1   5  16     1974.76     2150.64    505.18 o 
   0   5  16    11313.61    11999.38    914.35 o 
   1   5  16     3747.42     3537.95    473.93 o 
   2   5  16     3560.57     4389.12    550.01 o 
  -4   6  16     5531.58     5976.52    687.40 o 
  -3   6  16      587.92      579.49    393.82 o 
  -2   6  16     3946.01     3802.50    613.33 o 
  -1   6  16     4768.41     5640.46    698.40 o 
   0   6  16        4.13       98.05    316.10 o 
   1   6  16     7842.10     8778.93    642.32 o 
   2   6  16     3783.05     3860.60    644.34 o 
  -3   7  16     2556.42      745.21   1172.19 o 
  -2   7  16     1519.29     1224.37    437.68 o 
  -1   7  16      298.10     -181.20    301.98 o 
   0   7  16     3336.00     3590.88    607.50 o 
   1   7  16     1188.46      814.49    322.20 o 
  -3   8  16      152.58     -218.74    218.74 o 
  -2   8  16        0.92     -293.92    346.60 o 
  -1   8  16       17.84      -28.35    328.09 o 
   0   8  16       12.44      512.32    357.08 o 
  -1   9  16       86.35      408.71    447.09 o 
  -4   1  17       45.16      174.92    344.39 o 
  -3   1  17     1653.52     1696.99    440.56 o 
  -2   1  17     1269.95     1143.60    600.08 o 
  -1   1  17      194.60      435.88    342.61 o 
   0   1  17     2483.08     2324.31    510.12 o 
   1   1  17      495.88       15.18    335.65 o 
   2   1  17      232.89      -19.99    218.53 o 
  -4   2  17     4573.71     4203.60    670.49 o 
  -3   2  17      495.12      801.95    348.31 o 
  -2   2  17     4417.25     3011.10    809.22 o 
  -1   2  17     8007.22     9345.92   1168.14 o 
   0   2  17       22.64       19.85    326.23 o 
   1   2  17     4045.99     1380.69   1157.35 o 
  -4   3  17       39.62      186.68    637.18 o 
  -3   3  17     6398.23     7694.23   1033.89 o 
  -2   3  17     5924.73     5093.58    964.63 o 
  -1   3  17      605.56      305.95    334.06 o 
   0   3  17     8579.08     8158.96   1123.75 o 
   1   3  17     2736.15     1791.57    385.71 o 
  -3   4  17     1221.41      880.84   1272.16 o 
  -2   4  17     1234.06      936.94    879.16 o 
  -1   4  17     3657.81     3902.55   1404.42 o 
   0   4  17      166.09      369.85    378.20 o 
   1   4  17     4118.16     4790.90    713.59 o 
  -3   5  17      101.14     -219.47    219.47 o 
  -2   5  17       20.60     -218.22    281.39 o 
  -1   5  17      289.58     -239.96    315.26 o 
   0   5  17      231.12      279.32    368.01 o 
   1   5  17      187.43      213.49    330.27 o 
  -2   6  17      306.00     -116.19    252.35 o 
  -1   6  17     1014.19      867.26   1058.07 o 
   0   6  17       28.87      388.69    422.03 o 
  -1   7  17      171.49      123.21    391.26 o 
  -3   0  18     1266.25     1018.91    554.32 o 
  -2   0  18     3656.42     4131.56    959.55 o 
  -1   0  18     7146.16     8019.62   1101.35 o 
   0   0  18      317.84       85.74    313.85 o 
  -3   1  18     4859.58     5248.83    742.43 o 
  -2   1  18     4276.00     3538.02    625.86 o 
  -1   1  18      150.69     -195.46    250.85 o 
   0   1  18     4767.85     1755.91   1932.63 o 
  -2   2  18      580.47      463.66    264.02 o 
  -1   2  18      614.04      127.38    237.33 o 
   0   2  18       34.90     -196.39    251.58 o 
  -2   3  18      604.24      308.45    333.45 o 
  -1   3  18      236.39      264.50    721.41 o 
   0   3  18      473.88      149.47    347.79 o 
  -1   4  18     3295.09      475.15   1304.52 o 
                                                 
